# Supplementary material for: ALS-related FUS mutations alter axon growth in motoneurons and affect HuD/ELAVL4 and FMRP activity
Source: Commun Biol. 2021 Sep 1;4:1025. doi: 10.1038/s42003-021-02538-8 (PMC8410767; doi:10.1038/s42003-021-02538-8)
Supplement: Supplementary file 4 — Supplementary Data 1 [file 42003_2021_2538_MOESM4_ESM.xlsx]

## Sheet: catRAPID
Protein ID and Transcript ID	Z-score	Discriminative Power	Interaction Strength	Domain Presence	Domain Score	Star Rating Score
sp|P61978|HNRPK_HUMAN input_rna_1_2407-2595	-0.51	0.20	0.53	yes	1	2.84
sp|P61978|HNRPK_HUMAN input_rna_1_2425-2595	-0.43	0.22	0.82	yes	1	2.82
sp|P61978|HNRPK_HUMAN input_rna_1_2428-2595	-0.41	0.24	0.87	yes	1	2.82
sp|P61978|HNRPK_HUMAN input_rna_1_2436-2587	-0.38	0.26	0.96	yes	1	2.81
sp|P61978|HNRPK_HUMAN input_rna_1_2432-2593	-0.37	0.28	0.94	yes	1	2.81
sp|P61978|HNRPK_HUMAN input_rna_1_2444-2595	-0.42	0.24	0.93	yes	1	2.78
sp|P26378|ELAV4_HUMAN input_rna_1_468-649	0.09	0.67	0.98	yes	1	2.77
sp|P61978|HNRPK_HUMAN input_rna_1_2452-2595	-0.51	0.20	0.82	yes	1	2.73
sp|P61978|HNRPK_HUMAN input_rna_1_2459-2595	-0.51	0.20	0.84	yes	1	2.73
sp|P26378|ELAV4_HUMAN input_rna_1_2444-2595	-0.55	0.17	0.51	yes	1	2.71
sp|P26378|ELAV4_HUMAN input_rna_1_2452-2595	-0.55	0.17	0.55	yes	1	2.71
sp|P26378|ELAV4_HUMAN input_rna_1_2428-2595	-0.66	0.14	0.23	yes	1	2.70
sp|P26378|ELAV4_HUMAN input_rna_1_2425-2595	-0.64	0.17	0.25	yes	1	2.70
sp|P26378|ELAV4_HUMAN input_rna_1_2432-2593	-0.59	0.17	0.38	yes	1	2.70
sp|P26378|ELAV4_HUMAN input_rna_1_2436-2587	-0.59	0.17	0.40	yes	1	2.70
sp|P61978|HNRPK_HUMAN input_rna_1_2465-2595	-0.58	0.17	0.61	yes	1	2.69
sp|Q9UNW9|NOVA2_HUMAN input_rna_1_2491-2595	-0.52	0.20	0.67	yes	1	2.69
sp|Q9UNW9|NOVA2_HUMAN input_rna_1_509-640	-0.35	0.32	0.87	yes	1	2.69
sp|Q06787|FMR1_HUMAN input_rna_1_2407-2595	-0.83	0.14	0.06	yes	1	2.68
sp|P26378|ELAV4_HUMAN input_rna_1_2407-2595	-0.82	0.14	0.06	yes	1	2.68
sp|P51513|NOVA1_HUMAN input_rna_1_2432-2593	-0.63	0.17	0.35	yes	1	2.68
sp|P51513|NOVA1_HUMAN input_rna_1_2436-2587	-0.63	0.17	0.35	yes	1	2.68
sp|Q6ZN17|LN28B_HUMAN input_rna_1_468-649	-0.17	0.45	0.96	yes	1	2.68
sp|P26378|ELAV4_HUMAN input_rna_1_475-661	-0.17	0.45	0.88	yes	1	2.68
sp|P61978|HNRPK_HUMAN input_rna_1_468-649	-0.15	0.47	0.98	yes	1	2.68
sp|P51513|NOVA1_HUMAN input_rna_1_2407-2595	-0.85	0.14	0.06	yes	1	2.67
sp|P26378|ELAV4_HUMAN input_rna_1_2459-2595	-0.59	0.17	0.47	yes	1	2.67
sp|P61978|HNRPK_HUMAN input_rna_1_2471-2595	-0.57	0.17	0.65	yes	1	2.67
sp|P61978|HNRPK_HUMAN input_rna_1_2462-2595	-0.56	0.17	0.70	yes	1	2.67
sp|Q9UNW9|NOVA2_HUMAN input_rna_1_2407-2595	-0.86	0.10	0.05	yes	1	2.66
sp|P51513|NOVA1_HUMAN input_rna_1_2428-2595	-0.73	0.14	0.17	yes	1	2.66
sp|P51513|NOVA1_HUMAN input_rna_1_2444-2595	-0.64	0.17	0.34	yes	1	2.66
sp|Q06787|FMR1_HUMAN input_rna_1_2491-2595	-0.57	0.17	0.56	yes	1	2.66
sp|Q6ZN17|LN28B_HUMAN input_rna_1_475-661	-0.25	0.37	0.91	yes	1	2.66
sp|Q9UNW9|NOVA2_HUMAN input_rna_1_2436-2587	-0.71	0.14	0.23	yes	1	2.65
sp|Q06787|FMR1_HUMAN input_rna_1_2436-2587	-0.70	0.14	0.23	yes	1	2.65
sp|P26378|ELAV4_HUMAN input_rna_1_2465-2595	-0.64	0.14	0.32	yes	1	2.65
sp|P26378|ELAV4_HUMAN input_rna_1_2462-2595	-0.59	0.17	0.47	yes	1	2.65
sp|P07910|HNRPC_HUMAN input_rna_1_509-640	-0.47	0.22	0.70	yes	1	2.65
sp|Q96EP5|DAZP1_HUMAN input_rna_1_2428-2595	-0.77	0.14	0.10	yes	1	2.64
sp|Q96EP5|DAZP1_HUMAN input_rna_1_2425-2595	-0.76	0.14	0.13	yes	1	2.64
sp|Q96EP5|DAZP1_HUMAN input_rna_1_2436-2587	-0.73	0.14	0.14	yes	1	2.64
sp|Q06787|FMR1_HUMAN input_rna_1_2432-2593	-0.72	0.14	0.22	yes	1	2.64
sp|Q9UNW9|NOVA2_HUMAN input_rna_1_2432-2593	-0.71	0.14	0.21	yes	1	2.64
sp|P61978|HNRPK_HUMAN input_rna_1_2482-2595	-0.63	0.17	0.39	yes	1	2.64
sp|Q6ZN17|LN28B_HUMAN input_rna_1_2482-2595	-0.63	0.17	0.43	yes	1	2.64
sp|Q9UNW9|NOVA2_HUMAN input_rna_1_2471-2595	-0.62	0.17	0.44	yes	1	2.64
sp|Q06787|FMR1_HUMAN input_rna_1_509-640	-0.48	0.20	0.68	yes	1	2.64
sp|Q96EP5|DAZP1_HUMAN input_rna_1_468-649	-0.27	0.37	0.84	yes	1	2.64
sp|Q96EP5|DAZP1_HUMAN input_rna_1_2407-2595	-0.91	0.10	0.02	yes	1	2.63
sp|Q9UNW9|NOVA2_HUMAN input_rna_1_2428-2595	-0.80	0.14	0.10	yes	1	2.63
sp|P51513|NOVA1_HUMAN input_rna_1_2425-2595	-0.77	0.14	0.12	yes	1	2.63
sp|Q96EP5|DAZP1_HUMAN input_rna_1_2432-2593	-0.73	0.14	0.13	yes	1	2.63
sp|Q96EP5|DAZP1_HUMAN input_rna_1_2444-2595	-0.68	0.14	0.23	yes	1	2.63
sp|Q9UNW9|NOVA2_HUMAN input_rna_1_2482-2595	-0.65	0.14	0.39	yes	1	2.63
sp|P51513|NOVA1_HUMAN input_rna_1_2491-2595	-0.62	0.17	0.47	yes	1	2.63
sp|P61978|HNRPK_HUMAN input_rna_1_2491-2595	-0.61	0.17	0.48	yes	1	2.63
sp|P61978|HNRPK_HUMAN input_rna_1_475-661	-0.32	0.32	0.90	yes	1	2.63
sp|Q06787|FMR1_HUMAN input_rna_1_2428-2595	-0.80	0.14	0.11	yes	1	2.62
sp|Q9UNW9|NOVA2_HUMAN input_rna_1_2444-2595	-0.70	0.14	0.24	yes	1	2.62
sp|Q9UNW9|NOVA2_HUMAN input_rna_1_2465-2595	-0.69	0.14	0.29	yes	1	2.62
sp|Q96EP5|DAZP1_HUMAN input_rna_1_2452-2595	-0.66	0.14	0.28	yes	1	2.62
sp|Q9UNW9|NOVA2_HUMAN input_rna_1_2459-2595	-0.66	0.14	0.34	yes	1	2.62
sp|Q6ZN17|LN28B_HUMAN input_rna_1_2462-2595	-0.63	0.17	0.49	yes	1	2.62
sp|Q13242|SRSF9_HUMAN input_rna_1_2407-2595	-0.96	0.10	0.00	yes	1	2.61
sp|P26599|PTBP1_HUMAN input_rna_1_2432-2593	-0.78	0.14	0.12	yes	1	2.61
sp|Q6ZN17|LN28B_HUMAN input_rna_1_2465-2595	-0.69	0.14	0.25	yes	1	2.61
sp|P51513|NOVA1_HUMAN input_rna_1_2452-2595	-0.68	0.14	0.27	yes	1	2.61
sp|Q6ZN17|LN28B_HUMAN input_rna_1_2452-2595	-0.67	0.14	0.31	yes	1	2.61
sp|P51513|NOVA1_HUMAN input_rna_1_2459-2595	-0.67	0.14	0.29	yes	1	2.61
sp|P51513|NOVA1_HUMAN input_rna_1_2471-2595	-0.66	0.14	0.35	yes	1	2.61
sp|Q6ZN17|LN28B_HUMAN input_rna_1_2471-2595	-0.66	0.14	0.35	yes	1	2.61
sp|P07910|HNRPC_HUMAN input_rna_1_2482-2595	-0.66	0.14	0.30	yes	1	2.61
sp|P26378|ELAV4_HUMAN input_rna_1_2471-2595	-0.65	0.14	0.32	yes	1	2.61
sp|P26599|PTBP1_HUMAN input_rna_1_2428-2595	-0.86	0.10	0.06	yes	1	2.60
sp|Q13242|SRSF9_HUMAN input_rna_1_2428-2595	-0.85	0.10	0.03	yes	1	2.60
sp|P26599|PTBP1_HUMAN input_rna_1_2436-2587	-0.79	0.14	0.12	yes	1	2.60
sp|P51513|NOVA1_HUMAN input_rna_1_2465-2595	-0.71	0.14	0.20	yes	1	2.60
sp|Q96EP5|DAZP1_HUMAN input_rna_1_2459-2595	-0.70	0.14	0.19	yes	1	2.60
sp|P07910|HNRPC_HUMAN input_rna_1_2491-2595	-0.67	0.14	0.30	yes	1	2.60
sp|Q6ZN17|LN28B_HUMAN input_rna_1_509-640	-0.62	0.17	0.52	yes	1	2.60
sp|P51513|NOVA1_HUMAN input_rna_1_509-640	-0.60	0.17	0.49	yes	1	2.60
sp|P26599|PTBP1_HUMAN input_rna_1_2407-2595	-1.01	0.10	0.01	yes	1	2.59
sp|Q06787|FMR1_HUMAN input_rna_1_2425-2595	-0.85	0.14	0.07	yes	1	2.59
sp|Q13242|SRSF9_HUMAN input_rna_1_2425-2595	-0.84	0.14	0.03	yes	1	2.59
sp|Q9UNW9|NOVA2_HUMAN input_rna_1_2425-2595	-0.84	0.14	0.07	yes	1	2.59
sp|Q6ZN17|LN28B_HUMAN input_rna_1_2459-2595	-0.70	0.14	0.24	yes	1	2.59
sp|P26378|ELAV4_HUMAN input_rna_1_2482-2595	-0.69	0.14	0.23	yes	1	2.59
sp|Q9UNW9|NOVA2_HUMAN input_rna_1_2462-2595	-0.66	0.14	0.32	yes	1	2.59
sp|P26599|PTBP1_HUMAN input_rna_1_2425-2595	-0.87	0.10	0.05	yes	1	2.58
sp|Q13242|SRSF9_HUMAN input_rna_1_2432-2593	-0.83	0.14	0.04	yes	1	2.58
sp|Q13242|SRSF9_HUMAN input_rna_1_2436-2587	-0.83	0.14	0.03	yes	1	2.58
sp|P26599|PTBP1_HUMAN input_rna_1_2444-2595	-0.76	0.14	0.15	yes	1	2.58
sp|Q06787|FMR1_HUMAN input_rna_1_2444-2595	-0.76	0.14	0.17	yes	1	2.58
sp|Q96EP5|DAZP1_HUMAN input_rna_1_2465-2595	-0.75	0.14	0.08	yes	1	2.58
sp|Q9UNW9|NOVA2_HUMAN input_rna_1_2452-2595	-0.71	0.14	0.23	yes	1	2.58
sp|P51513|NOVA1_HUMAN input_rna_1_2482-2595	-0.71	0.14	0.23	yes	1	2.58
sp|Q6ZN17|LN28B_HUMAN input_rna_1_2491-2595	-0.69	0.14	0.24	yes	1	2.58
sp|P51513|NOVA1_HUMAN input_rna_1_2462-2595	-0.68	0.14	0.26	yes	1	2.58
sp|Q96EP5|DAZP1_HUMAN input_rna_1_475-661	-0.48	0.22	0.50	yes	1	2.58
sp|P51513|NOVA1_HUMAN input_rna_1_468-649	-0.47	0.22	0.58	yes	1	2.58
sp|Q01130|SRSF2_HUMAN input_rna_1_2407-2595	-1.03	0.10	0.00	yes	1	2.57
sp|P26368|U2AF2_HUMAN input_rna_1_2407-2595	-1.02	0.10	0.00	yes	1	2.57
sp|P61978|HNRPK_HUMAN input_rna_1_509-640	-0.70	0.14	0.13	yes	1	2.57
sp|Q96EP5|DAZP1_HUMAN input_rna_1_2462-2595	-0.69	0.14	0.17	yes	1	2.57
sp|P09651|ROA1_HUMAN input_rna_1_2407-2595	-1.06	0.10	0.00	yes	1	2.56
sp|P26368|U2AF2_HUMAN input_rna_1_2432-2593	-0.88	0.10	0.02	yes	1	2.56
sp|P26368|U2AF2_HUMAN input_rna_1_2436-2587	-0.88	0.10	0.02	yes	1	2.56
sp|Q13242|SRSF9_HUMAN input_rna_1_2444-2595	-0.80	0.14	0.05	yes	1	2.56
sp|Q6ZN17|LN28B_HUMAN input_rna_1_2444-2595	-0.80	0.14	0.07	yes	1	2.56
sp|Q06787|FMR1_HUMAN input_rna_1_2459-2595	-0.75	0.14	0.21	yes	1	2.56
sp|Q96EP5|DAZP1_HUMAN input_rna_1_2471-2595	-0.73	0.14	0.11	yes	1	2.56
sp|Q06787|FMR1_HUMAN input_rna_1_2471-2595	-0.72	0.14	0.24	yes	1	2.56
sp|P51513|NOVA1_HUMAN input_rna_1_475-661	-0.54	0.17	0.40	yes	1	2.56
sp|Q01130|SRSF2_HUMAN input_rna_1_2428-2595	-0.96	0.10	0.01	yes	1	2.55
sp|P26368|U2AF2_HUMAN input_rna_1_2428-2595	-0.94	0.10	0.01	yes	1	2.55
sp|Q01130|SRSF2_HUMAN input_rna_1_2436-2587	-0.90	0.10	0.01	yes	1	2.55
sp|Q01130|SRSF2_HUMAN input_rna_1_2491-2595	-0.75	0.14	0.11	yes	1	2.55
sp|Q14103|HNRPD_HUMAN input_rna_1_2407-2595	-1.09	0.10	0.00	yes	1	2.54
sp|P09651|ROA1_HUMAN input_rna_1_2428-2595	-0.96	0.10	0.02	yes	1	2.54
sp|P09651|ROA1_HUMAN input_rna_1_2425-2595	-0.95	0.10	0.02	yes	1	2.54
sp|Q01130|SRSF2_HUMAN input_rna_1_2425-2595	-0.95	0.10	0.00	yes	1	2.54
sp|P26368|U2AF2_HUMAN input_rna_1_2425-2595	-0.94	0.10	0.01	yes	1	2.54
sp|Q01130|SRSF2_HUMAN input_rna_1_2432-2593	-0.91	0.10	0.01	yes	1	2.54
sp|Q01130|SRSF2_HUMAN input_rna_1_2444-2595	-0.84	0.14	0.03	yes	1	2.54
sp|P26368|U2AF2_HUMAN input_rna_1_2444-2595	-0.83	0.14	0.05	yes	1	2.54
sp|Q01130|SRSF2_HUMAN input_rna_1_509-640	-0.81	0.14	0.04	yes	1	2.54
sp|Q06787|FMR1_HUMAN input_rna_1_2465-2595	-0.80	0.14	0.14	yes	1	2.54
sp|P26599|PTBP1_HUMAN input_rna_1_2452-2595	-0.77	0.14	0.15	yes	1	2.54
sp|Q06787|FMR1_HUMAN input_rna_1_2482-2595	-0.76	0.14	0.21	yes	1	2.54
sp|Q96EP5|DAZP1_HUMAN input_rna_1_2482-2595	-0.76	0.14	0.06	yes	1	2.54
sp|P26368|U2AF2_HUMAN input_rna_1_2491-2595	-0.76	0.14	0.11	yes	1	2.54
sp|P26378|ELAV4_HUMAN input_rna_1_2491-2595	-0.76	0.14	0.12	yes	1	2.54
sp|P07910|HNRPC_HUMAN input_rna_1_2471-2595	-0.75	0.14	0.16	yes	1	2.54
sp|Q9UNW9|NOVA2_HUMAN input_rna_1_475-661	-0.60	0.17	0.29	yes	1	2.54
sp|P26599|PTBP1_HUMAN input_rna_1_468-649	-0.57	0.17	0.30	yes	1	2.54
sp|Q6ZN17|LN28B_HUMAN input_rna_1_2436-2587	-0.95	0.10	0.01	yes	1	2.53
sp|Q15366|PCBP2_HUMAN input_rna_1_2432-2593	-0.94	0.10	0.03	yes	1	2.53
sp|Q6ZN17|LN28B_HUMAN input_rna_1_2432-2593	-0.94	0.10	0.02	yes	1	2.53
sp|P09651|ROA1_HUMAN input_rna_1_2436-2587	-0.94	0.10	0.01	yes	1	2.53
sp|P09651|ROA1_HUMAN input_rna_1_2432-2593	-0.93	0.10	0.02	yes	1	2.53
sp|Q15366|PCBP2_HUMAN input_rna_1_2436-2587	-0.93	0.10	0.02	yes	1	2.53
sp|P26368|U2AF2_HUMAN input_rna_1_509-640	-0.84	0.14	0.03	yes	1	2.53
sp|Q01130|SRSF2_HUMAN input_rna_1_2465-2595	-0.81	0.14	0.05	yes	1	2.53
sp|P26368|U2AF2_HUMAN input_rna_1_2459-2595	-0.79	0.14	0.07	yes	1	2.53
sp|Q01130|SRSF2_HUMAN input_rna_1_2452-2595	-0.78	0.14	0.08	yes	1	2.53
sp|Q01130|SRSF2_HUMAN input_rna_1_2482-2595	-0.77	0.14	0.07	yes	1	2.53
sp|Q14103|HNRPD_HUMAN input_rna_1_2482-2595	-0.77	0.14	0.15	yes	1	2.53
sp|Q6ZN17|LN28B_HUMAN input_rna_1_2407-2595	-1.13	0.10	0.00	yes	1	2.52
sp|Q6ZN17|LN28B_HUMAN input_rna_1_2428-2595	-1.02	0.10	0.00	yes	1	2.52
sp|Q6ZN17|LN28B_HUMAN input_rna_1_2425-2595	-0.97	0.10	0.00	yes	1	2.52
sp|P26599|PTBP1_HUMAN input_rna_1_2459-2595	-0.81	0.14	0.11	yes	1	2.52
sp|Q01130|SRSF2_HUMAN input_rna_1_2459-2595	-0.80	0.14	0.05	yes	1	2.52
sp|Q13242|SRSF9_HUMAN input_rna_1_2452-2595	-0.78	0.14	0.08	yes	1	2.52
sp|Q01130|SRSF2_HUMAN input_rna_1_2471-2595	-0.77	0.14	0.09	yes	1	2.52
sp|Q14103|HNRPD_HUMAN input_rna_1_468-649	-0.64	0.17	0.22	yes	1	2.52
sp|P84103|SRSF3_HUMAN input_rna_1_2407-2595	-1.15	0.10	0.00	yes	1	2.51
sp|Q14103|HNRPD_HUMAN input_rna_1_2428-2595	-1.03	0.10	0.02	yes	1	2.51
sp|Q15366|PCBP2_HUMAN input_rna_1_2428-2595	-1.03	0.10	0.01	yes	1	2.51
sp|Q14103|HNRPD_HUMAN input_rna_1_2425-2595	-1.00	0.10	0.02	yes	1	2.51
sp|Q14103|HNRPD_HUMAN input_rna_1_2432-2593	-0.98	0.10	0.04	yes	1	2.51
sp|Q14103|HNRPD_HUMAN input_rna_1_2436-2587	-0.98	0.10	0.03	yes	1	2.51
sp|Q15366|PCBP2_HUMAN input_rna_1_2444-2595	-0.89	0.10	0.04	yes	1	2.51
sp|P09651|ROA1_HUMAN input_rna_1_2444-2595	-0.88	0.10	0.03	yes	1	2.51
sp|Q14103|HNRPD_HUMAN input_rna_1_2444-2595	-0.88	0.10	0.06	yes	1	2.51
sp|Q14103|HNRPD_HUMAN input_rna_1_2465-2595	-0.84	0.14	0.10	yes	1	2.51
sp|Q14103|HNRPD_HUMAN input_rna_1_2491-2595	-0.81	0.14	0.12	yes	1	2.51
sp|Q14103|HNRPD_HUMAN input_rna_1_2452-2595	-0.80	0.14	0.15	yes	1	2.51
sp|Q14103|HNRPD_HUMAN input_rna_1_2471-2595	-0.80	0.14	0.13	yes	1	2.51
sp|Q96EP5|DAZP1_HUMAN input_rna_1_2491-2595	-0.80	0.14	0.03	yes	1	2.51
sp|P26368|U2AF2_HUMAN input_rna_1_2471-2595	-0.78	0.14	0.09	yes	1	2.51
sp|Q01085|TIAR_HUMAN input_rna_1_468-649	-0.67	0.14	0.20	yes	1	2.51
sp|Q13242|SRSF9_HUMAN input_rna_1_468-649	-0.66	0.14	0.18	yes	1	2.51
sp|Q9UNW9|NOVA2_HUMAN input_rna_1_468-649	-0.66	0.14	0.24	yes	1	2.51
sp|Q15366|PCBP2_HUMAN input_rna_1_2407-2595	-1.18	0.10	0.00	yes	1	2.50
sp|Q01085|TIAR_HUMAN input_rna_1_2407-2595	-1.17	0.10	0.00	yes	1	2.50
sp|P84103|SRSF3_HUMAN input_rna_1_2428-2595	-1.04	0.10	0.02	yes	1	2.50
sp|P84103|SRSF3_HUMAN input_rna_1_2425-2595	-1.00	0.10	0.02	yes	1	2.50
sp|Q14103|HNRPD_HUMAN input_rna_1_509-640	-0.91	0.10	0.04	yes	1	2.50
sp|P26599|PTBP1_HUMAN input_rna_1_2465-2595	-0.86	0.10	0.07	yes	1	2.50
sp|P07910|HNRPC_HUMAN input_rna_1_2465-2595	-0.85	0.14	0.08	yes	1	2.50
sp|P26368|U2AF2_HUMAN input_rna_1_2465-2595	-0.85	0.10	0.03	yes	1	2.50
sp|Q14103|HNRPD_HUMAN input_rna_1_2459-2595	-0.84	0.14	0.10	yes	1	2.50
sp|Q06787|FMR1_HUMAN input_rna_1_2452-2595	-0.82	0.14	0.13	yes	1	2.50
sp|P26368|U2AF2_HUMAN input_rna_1_2452-2595	-0.81	0.14	0.06	yes	1	2.50
sp|P26368|U2AF2_HUMAN input_rna_1_2482-2595	-0.81	0.14	0.05	yes	1	2.50
sp|Q06787|FMR1_HUMAN input_rna_1_2462-2595	-0.79	0.14	0.15	yes	1	2.50
sp|Q14103|HNRPD_HUMAN input_rna_1_2462-2595	-0.78	0.14	0.13	yes	1	2.50
sp|Q01130|SRSF2_HUMAN input_rna_1_2462-2595	-0.77	0.14	0.06	yes	1	2.50
sp|Q14103|HNRPD_HUMAN input_rna_1_475-661	-0.74	0.14	0.14	yes	1	2.50
sp|Q01130|SRSF2_HUMAN input_rna_1_468-649	-0.70	0.14	0.12	yes	1	2.50
sp|Q01085|TIAR_HUMAN input_rna_1_2428-2595	-1.07	0.10	0.00	yes	1	2.49
sp|Q15366|PCBP2_HUMAN input_rna_1_2425-2595	-1.04	0.10	0.01	yes	1	2.49
sp|Q01085|TIAR_HUMAN input_rna_1_2425-2595	-1.03	0.10	0.01	yes	1	2.49
sp|P26378|ELAV4_HUMAN input_rna_1_509-640	-0.95	0.10	0.01	yes	1	2.49
sp|Q13242|SRSF9_HUMAN input_rna_1_2459-2595	-0.85	0.14	0.03	yes	1	2.49
sp|P26599|PTBP1_HUMAN input_rna_1_2491-2595	-0.84	0.14	0.09	yes	1	2.49
sp|P26599|PTBP1_HUMAN input_rna_1_2471-2595	-0.82	0.14	0.11	yes	1	2.49
sp|P07910|HNRPC_HUMAN input_rna_1_2462-2595	-0.79	0.14	0.12	yes	1	2.49
sp|P26599|PTBP1_HUMAN input_rna_1_475-661	-0.76	0.14	0.14	yes	1	2.49
sp|Q01130|SRSF2_HUMAN input_rna_1_475-661	-0.76	0.14	0.06	yes	1	2.49
sp|Q14576|ELAV3_HUMAN input_rna_1_468-649	-0.74	0.14	0.13	yes	1	2.49
sp|P26368|U2AF2_HUMAN input_rna_1_468-649	-0.73	0.14	0.14	yes	1	2.49
sp|Q12926|ELAV2_HUMAN input_rna_1_468-649	-0.71	0.14	0.16	yes	1	2.49
sp|O60506|HNRPQ_HUMAN input_rna_1_2407-2595	-1.21	0.10	0.00	yes	1	2.48
sp|Q14576|ELAV3_HUMAN input_rna_1_2428-2595	-1.09	0.10	0.00	yes	1	2.48
sp|Q14576|ELAV3_HUMAN input_rna_1_2425-2595	-1.06	0.10	0.01	yes	1	2.48
sp|Q01085|TIAR_HUMAN input_rna_1_2432-2593	-1.04	0.10	0.00	yes	1	2.48
sp|Q01085|TIAR_HUMAN input_rna_1_2436-2587	-1.04	0.10	0.00	yes	1	2.48
sp|O60506|HNRPQ_HUMAN input_rna_1_2436-2587	-1.03	0.10	0.01	yes	1	2.48
sp|Q96EP5|DAZP1_HUMAN input_rna_1_509-640	-0.99	0.10	0.00	yes	1	2.48
sp|P26368|U2AF2_HUMAN input_rna_1_2462-2595	-0.80	0.14	0.06	yes	1	2.48
sp|Q15366|PCBP2_HUMAN input_rna_1_468-649	-0.77	0.14	0.11	yes	1	2.48
sp|Q12926|ELAV2_HUMAN input_rna_1_2407-2595	-1.24	0.10	0.00	yes	1	2.47
sp|Q14576|ELAV3_HUMAN input_rna_1_2407-2595	-1.23	0.10	0.00	yes	1	2.47
sp|O60506|HNRPQ_HUMAN input_rna_1_2428-2595	-1.11	0.10	0.00	yes	1	2.47
sp|Q12926|ELAV2_HUMAN input_rna_1_2428-2595	-1.11	0.10	0.01	yes	1	2.47
sp|Q12926|ELAV2_HUMAN input_rna_1_2425-2595	-1.07	0.10	0.01	yes	1	2.47
sp|P84103|SRSF3_HUMAN input_rna_1_2432-2593	-1.06	0.10	0.02	yes	1	2.47
sp|O60506|HNRPQ_HUMAN input_rna_1_2432-2593	-1.05	0.10	0.00	yes	1	2.47
sp|Q14576|ELAV3_HUMAN input_rna_1_2432-2593	-1.05	0.10	0.00	yes	1	2.47
sp|Q14576|ELAV3_HUMAN input_rna_1_2436-2587	-1.05	0.10	0.00	yes	1	2.47
sp|Q01085|TIAR_HUMAN input_rna_1_2444-2595	-0.94	0.10	0.01	yes	1	2.47
sp|Q13242|SRSF9_HUMAN input_rna_1_2465-2595	-0.89	0.10	0.02	yes	1	2.47
sp|P09651|ROA1_HUMAN input_rna_1_2452-2595	-0.85	0.10	0.05	yes	1	2.47
sp|Q01085|TIAR_HUMAN input_rna_1_2452-2595	-0.85	0.10	0.05	yes	1	2.47
sp|P26599|PTBP1_HUMAN input_rna_1_2462-2595	-0.82	0.14	0.08	yes	1	2.47
sp|P26368|U2AF2_HUMAN input_rna_1_475-661	-0.81	0.14	0.06	yes	1	2.47
sp|P07910|HNRPC_HUMAN input_rna_1_2407-2595	-1.26	0.10	0.00	yes	1	2.46
sp|Q12926|ELAV2_HUMAN input_rna_1_2432-2593	-1.07	0.10	0.01	yes	1	2.46
sp|P84103|SRSF3_HUMAN input_rna_1_2436-2587	-1.07	0.10	0.01	yes	1	2.46
sp|Q12926|ELAV2_HUMAN input_rna_1_2436-2587	-1.07	0.10	0.00	yes	1	2.46
sp|P26599|PTBP1_HUMAN input_rna_1_509-640	-1.05	0.10	0.00	yes	1	2.46
sp|Q14576|ELAV3_HUMAN input_rna_1_2444-2595	-0.97	0.10	0.01	yes	1	2.46
sp|P07910|HNRPC_HUMAN input_rna_1_2459-2595	-0.90	0.10	0.06	yes	1	2.46
sp|Q15366|PCBP2_HUMAN input_rna_1_2452-2595	-0.86	0.10	0.05	yes	1	2.46
sp|P07910|HNRPC_HUMAN input_rna_1_475-661	-0.86	0.10	0.03	yes	1	2.46
sp|P09651|ROA1_HUMAN input_rna_1_468-649	-0.81	0.14	0.06	yes	1	2.46
sp|Q12926|ELAV2_HUMAN input_rna_1_2444-2595	-0.98	0.10	0.02	yes	1	2.45
sp|Q15366|PCBP2_HUMAN input_rna_1_2459-2595	-0.91	0.10	0.03	yes	1	2.45
sp|P09651|ROA1_HUMAN input_rna_1_2459-2595	-0.90	0.10	0.03	yes	1	2.45
sp|Q15366|PCBP2_HUMAN input_rna_1_2491-2595	-0.90	0.10	0.03	yes	1	2.45
sp|Q13242|SRSF9_HUMAN input_rna_1_475-661	-0.89	0.10	0.01	yes	1	2.45
sp|Q13242|SRSF9_HUMAN input_rna_1_2471-2595	-0.88	0.10	0.02	yes	1	2.45
sp|P26599|PTBP1_HUMAN input_rna_1_2482-2595	-0.88	0.10	0.05	yes	1	2.45
sp|Q01085|TIAR_HUMAN input_rna_1_475-661	-0.87	0.10	0.04	yes	1	2.45
sp|Q13242|SRSF9_HUMAN input_rna_1_2462-2595	-0.84	0.14	0.03	yes	1	2.45
sp|P35637|FUS_HUMAN input_rna_1_2407-2595	-1.30	0.10	0.00	yes	1	2.44
sp|P35637|FUS_HUMAN input_rna_1_2428-2595	-1.16	0.10	0.00	yes	1	2.44
sp|O60506|HNRPQ_HUMAN input_rna_1_2425-2595	-1.13	0.10	0.00	yes	1	2.44
sp|P09651|ROA1_HUMAN input_rna_1_2465-2595	-0.95	0.10	0.01	yes	1	2.44
sp|Q01085|TIAR_HUMAN input_rna_1_2465-2595	-0.94	0.10	0.01	yes	1	2.44
sp|Q01085|TIAR_HUMAN input_rna_1_2459-2595	-0.92	0.10	0.02	yes	1	2.44
sp|Q12926|ELAV2_HUMAN input_rna_1_2452-2595	-0.89	0.10	0.06	yes	1	2.44
sp|P35637|FUS_HUMAN input_rna_1_2436-2587	-1.14	0.10	0.00	yes	1	2.43
sp|Q15717|ELAV1_HUMAN input_rna_1_509-640	-1.14	0.10	0.00	yes	1	2.43
sp|P35637|FUS_HUMAN input_rna_1_2432-2593	-1.13	0.10	0.00	yes	1	2.43
sp|P84103|SRSF3_HUMAN input_rna_1_2444-2595	-1.01	0.10	0.02	yes	1	2.43
sp|Q15366|PCBP2_HUMAN input_rna_1_2465-2595	-0.96	0.10	0.01	yes	1	2.43
sp|Q06787|FMR1_HUMAN input_rna_1_475-661	-0.96	0.10	0.02	yes	1	2.43
sp|Q12926|ELAV2_HUMAN input_rna_1_475-661	-0.95	0.10	0.01	yes	1	2.43
sp|Q15366|PCBP2_HUMAN input_rna_1_475-661	-0.95	0.10	0.01	yes	1	2.43
sp|Q13242|SRSF9_HUMAN input_rna_1_2491-2595	-0.94	0.10	0.01	yes	1	2.43
sp|Q01085|TIAR_HUMAN input_rna_1_2482-2595	-0.91	0.10	0.01	yes	1	2.43
sp|Q13242|SRSF9_HUMAN input_rna_1_2482-2595	-0.91	0.10	0.01	yes	1	2.43
sp|Q14576|ELAV3_HUMAN input_rna_1_2452-2595	-0.90	0.10	0.03	yes	1	2.43
sp|Q01085|TIAR_HUMAN input_rna_1_2462-2595	-0.86	0.10	0.03	yes	1	2.43
sp|Q15366|PCBP2_HUMAN input_rna_1_509-640	-1.18	0.10	0.00	yes	1	2.42
sp|P35637|FUS_HUMAN input_rna_1_2425-2595	-1.17	0.10	0.00	yes	1	2.42
sp|O60506|HNRPQ_HUMAN input_rna_1_2444-2595	-1.03	0.10	0.01	yes	1	2.42
sp|Q12926|ELAV2_HUMAN input_rna_1_2459-2595	-0.96	0.10	0.03	yes	1	2.42
sp|P09651|ROA1_HUMAN input_rna_1_2491-2595	-0.95	0.10	0.01	yes	1	2.42
sp|P07910|HNRPC_HUMAN input_rna_1_2452-2595	-0.92	0.10	0.06	yes	1	2.42
sp|P09651|ROA1_HUMAN input_rna_1_2471-2595	-0.91	0.10	0.02	yes	1	2.42
sp|Q01085|TIAR_HUMAN input_rna_1_2471-2595	-0.91	0.10	0.02	yes	1	2.42
sp|Q15366|PCBP2_HUMAN input_rna_1_2471-2595	-0.91	0.10	0.03	yes	1	2.42
sp|P09651|ROA1_HUMAN input_rna_1_2462-2595	-0.88	0.10	0.02	yes	1	2.42
sp|P09651|ROA1_HUMAN input_rna_1_475-661	-1.01	0.10	0.00	yes	1	2.41
sp|Q15717|ELAV1_HUMAN input_rna_1_2491-2595	-0.96	0.10	0.01	yes	1	2.41
sp|Q15366|PCBP2_HUMAN input_rna_1_2482-2595	-0.94	0.10	0.01	yes	1	2.41
sp|P09651|ROA1_HUMAN input_rna_1_2482-2595	-0.93	0.10	0.01	yes	1	2.41
sp|Q14576|ELAV3_HUMAN input_rna_1_475-661	-1.03	0.10	0.00	yes	1	2.40
sp|Q06787|FMR1_HUMAN input_rna_1_468-649	-1.01	0.10	0.01	yes	1	2.40
sp|Q12926|ELAV2_HUMAN input_rna_1_2465-2595	-0.99	0.10	0.01	yes	1	2.40
sp|Q01085|TIAR_HUMAN input_rna_1_2491-2595	-0.99	0.10	0.00	yes	1	2.40
sp|O60506|HNRPQ_HUMAN input_rna_1_2491-2595	-0.98	0.10	0.02	yes	1	2.40
sp|Q15366|PCBP2_HUMAN input_rna_1_2462-2595	-0.91	0.10	0.02	yes	1	2.40
sp|P09651|ROA1_HUMAN input_rna_1_509-640	-1.27	0.10	0.00	yes	1	2.39
sp|P84103|SRSF3_HUMAN input_rna_1_468-649	-1.04	0.10	0.03	yes	1	2.39
sp|P07910|HNRPC_HUMAN input_rna_1_468-649	-1.01	0.10	0.00	yes	1	2.39
sp|Q14576|ELAV3_HUMAN input_rna_1_2459-2595	-0.99	0.10	0.01	yes	1	2.39
sp|Q12926|ELAV2_HUMAN input_rna_1_2471-2595	-0.96	0.10	0.03	yes	1	2.39
sp|Q12926|ELAV2_HUMAN input_rna_1_2482-2595	-0.96	0.10	0.02	yes	1	2.39
sp|P84103|SRSF3_HUMAN input_rna_1_2452-2595	-0.95	0.10	0.04	yes	1	2.39
sp|Q12926|ELAV2_HUMAN input_rna_1_2462-2595	-0.92	0.10	0.03	yes	1	2.39
sp|Q15365|PCBP1_HUMAN input_rna_1_509-640	-1.30	0.10	0.00	yes	1	2.38
sp|P07910|HNRPC_HUMAN input_rna_1_2428-2595	-1.29	0.10	0.00	yes	1	2.38
sp|O60506|HNRPQ_HUMAN input_rna_1_509-640	-1.29	0.10	0.00	yes	1	2.38
sp|Q13242|SRSF9_HUMAN input_rna_1_509-640	-1.29	0.10	0.00	yes	1	2.38
sp|Q01085|TIAR_HUMAN input_rna_1_509-640	-1.28	0.10	0.00	yes	1	2.38
sp|P07910|HNRPC_HUMAN input_rna_1_2432-2593	-1.24	0.10	0.00	yes	1	2.38
sp|P07910|HNRPC_HUMAN input_rna_1_2436-2587	-1.24	0.10	0.00	yes	1	2.38
sp|P07910|HNRPC_HUMAN input_rna_1_2444-2595	-1.10	0.10	0.00	yes	1	2.38
sp|Q14576|ELAV3_HUMAN input_rna_1_2465-2595	-1.03	0.10	0.00	yes	1	2.38
sp|P07910|HNRPC_HUMAN input_rna_1_2425-2595	-1.25	0.10	0.00	yes	1	2.37
sp|P35637|FUS_HUMAN input_rna_1_2444-2595	-1.11	0.10	0.00	yes	1	2.37
sp|Q12926|ELAV2_HUMAN input_rna_1_2491-2595	-1.03	0.10	0.01	yes	1	2.37
sp|Q15365|PCBP1_HUMAN input_rna_1_2491-2595	-1.03	0.10	0.01	yes	1	2.37
sp|O60506|HNRPQ_HUMAN input_rna_1_2459-2595	-1.04	0.10	0.01	yes	1	2.36
sp|Q14576|ELAV3_HUMAN input_rna_1_2471-2595	-1.00	0.10	0.01	yes	1	2.36
sp|Q15717|ELAV1_HUMAN input_rna_1_2482-2595	-0.99	0.10	0.00	yes	1	2.36
sp|Q14576|ELAV3_HUMAN input_rna_1_2462-2595	-0.96	0.10	0.01	yes	1	2.36
sp|Q15365|PCBP1_HUMAN input_rna_1_468-649	-1.13	0.10	0.00	yes	1	2.35
sp|P84103|SRSF3_HUMAN input_rna_1_2459-2595	-1.05	0.10	0.02	yes	1	2.35
sp|Q14576|ELAV3_HUMAN input_rna_1_2482-2595	-1.02	0.10	0.00	yes	1	2.35
sp|Q15717|ELAV1_HUMAN input_rna_1_2407-2595	-1.49	0.10	0.00	yes	1	2.34
sp|Q12926|ELAV2_HUMAN input_rna_1_509-640	-1.40	0.10	0.00	yes	1	2.34
sp|Q15717|ELAV1_HUMAN input_rna_1_2436-2587	-1.33	0.10	0.00	yes	1	2.34
sp|O60506|HNRPQ_HUMAN input_rna_1_2471-2595	-1.03	0.10	0.02	yes	1	2.34
sp|O60506|HNRPQ_HUMAN input_rna_1_2452-2595	-1.02	0.10	0.01	yes	1	2.34
sp|Q15717|ELAV1_HUMAN input_rna_1_2471-2595	-1.02	0.10	0.01	yes	1	2.34
sp|Q15365|PCBP1_HUMAN input_rna_1_2432-2593	-1.34	0.10	0.00	yes	1	2.33
sp|Q15717|ELAV1_HUMAN input_rna_1_2432-2593	-1.33	0.10	0.00	yes	1	2.33
sp|Q15365|PCBP1_HUMAN input_rna_1_2436-2587	-1.33	0.10	0.00	yes	1	2.33
sp|Q15717|ELAV1_HUMAN input_rna_1_475-661	-1.26	0.10	0.00	yes	1	2.33
sp|P31483|TIA1_HUMAN input_rna_1_468-649	-1.21	0.10	0.00	yes	1	2.33
sp|Q15717|ELAV1_HUMAN input_rna_1_468-649	-1.20	0.10	0.00	yes	1	2.33
sp|O60506|HNRPQ_HUMAN input_rna_1_2465-2595	-1.10	0.10	0.00	yes	1	2.33
sp|P84103|SRSF3_HUMAN input_rna_1_2465-2595	-1.10	0.10	0.01	yes	1	2.33
sp|Q14576|ELAV3_HUMAN input_rna_1_2491-2595	-1.09	0.10	0.00	yes	1	2.33
sp|P31483|TIA1_HUMAN input_rna_1_2428-2595	-1.41	0.10	0.00	yes	1	2.32
sp|Q15717|ELAV1_HUMAN input_rna_1_2428-2595	-1.41	0.10	0.00	yes	1	2.32
sp|P31483|TIA1_HUMAN input_rna_1_2425-2595	-1.35	0.10	0.00	yes	1	2.32
sp|Q15365|PCBP1_HUMAN input_rna_1_475-661	-1.27	0.10	0.00	yes	1	2.32
sp|Q15365|PCBP1_HUMAN input_rna_1_2444-2595	-1.21	0.10	0.00	yes	1	2.32
sp|Q15717|ELAV1_HUMAN input_rna_1_2444-2595	-1.20	0.10	0.00	yes	1	2.32
sp|Q15717|ELAV1_HUMAN input_rna_1_2465-2595	-1.11	0.10	0.00	yes	1	2.32
sp|Q15717|ELAV1_HUMAN input_rna_1_2459-2595	-1.10	0.10	0.01	yes	1	2.32
sp|P31483|TIA1_HUMAN input_rna_1_2407-2595	-1.54	0.00	0.00	yes	1	2.31
sp|O60506|HNRPQ_HUMAN input_rna_1_468-649	-1.26	0.10	0.00	yes	1	2.31
sp|Q15365|PCBP1_HUMAN input_rna_1_2482-2595	-1.06	0.10	0.00	yes	1	2.31
sp|Q14576|ELAV3_HUMAN input_rna_1_509-640	-1.54	0.00	0.00	yes	1	2.30
sp|Q15365|PCBP1_HUMAN input_rna_1_2428-2595	-1.44	0.10	0.00	yes	1	2.30
sp|P31483|TIA1_HUMAN input_rna_1_2432-2593	-1.40	0.10	0.00	yes	1	2.30
sp|Q15717|ELAV1_HUMAN input_rna_1_2425-2595	-1.38	0.10	0.00	yes	1	2.30
sp|P84103|SRSF3_HUMAN input_rna_1_475-661	-1.33	0.10	0.00	yes	1	2.30
sp|Q15717|ELAV1_HUMAN input_rna_1_2452-2595	-1.07	0.10	0.02	yes	1	2.30
sp|Q15365|PCBP1_HUMAN input_rna_1_2471-2595	-1.07	0.10	0.01	yes	1	2.30
sp|O60506|HNRPQ_HUMAN input_rna_1_2482-2595	-1.07	0.10	0.00	yes	1	2.30
sp|P84103|SRSF3_HUMAN input_rna_1_2462-2595	-1.03	0.10	0.02	yes	1	2.30
sp|Q15717|ELAV1_HUMAN input_rna_1_2462-2595	-1.03	0.10	0.01	yes	1	2.30
sp|Q15365|PCBP1_HUMAN input_rna_1_2407-2595	-1.58	0.00	0.00	yes	1	2.29
sp|O75525|KHDR3_HUMAN input_rna_1_509-640	-1.55	0.00	0.00	yes	1	2.29
sp|P31483|TIA1_HUMAN input_rna_1_2436-2587	-1.41	0.10	0.00	yes	1	2.29
sp|Q15365|PCBP1_HUMAN input_rna_1_2465-2595	-1.15	0.10	0.00	yes	1	2.29
sp|Q15365|PCBP1_HUMAN input_rna_1_2459-2595	-1.14	0.10	0.00	yes	1	2.29
sp|P84103|SRSF3_HUMAN input_rna_1_2471-2595	-1.09	0.10	0.02	yes	1	2.29
sp|P35637|FUS_HUMAN input_rna_1_2452-2595	-1.08	0.10	0.00	yes	1	2.29
sp|Q15365|PCBP1_HUMAN input_rna_1_2452-2595	-1.08	0.10	0.01	yes	1	2.29
sp|O60506|HNRPQ_HUMAN input_rna_1_2462-2595	-1.05	0.10	0.01	yes	1	2.29
sp|Q15365|PCBP1_HUMAN input_rna_1_2425-2595	-1.42	0.10	0.00	yes	1	2.28
sp|O60506|HNRPQ_HUMAN input_rna_1_475-661	-1.42	0.10	0.00	yes	1	2.28
sp|P35637|FUS_HUMAN input_rna_1_468-649	-1.34	0.10	0.00	yes	1	2.28
sp|P31483|TIA1_HUMAN input_rna_1_2444-2595	-1.27	0.10	0.00	yes	1	2.28
sp|O75525|KHDR3_HUMAN input_rna_1_2491-2595	-1.19	0.10	0.00	yes	1	2.27
sp|P84103|SRSF3_HUMAN input_rna_1_2491-2595	-1.19	0.10	0.00	yes	1	2.27
sp|P35637|FUS_HUMAN input_rna_1_2459-2595	-1.17	0.10	0.00	yes	1	2.27
sp|P84103|SRSF3_HUMAN input_rna_1_2482-2595	-1.11	0.10	0.00	yes	1	2.27
sp|Q15365|PCBP1_HUMAN input_rna_1_2462-2595	-1.08	0.10	0.00	yes	1	2.27
sp|O75525|KHDR3_HUMAN input_rna_1_468-649	-1.41	0.10	0.00	yes	1	2.26
sp|P31483|TIA1_HUMAN input_rna_1_2452-2595	-1.13	0.10	0.00	yes	1	2.26
sp|P35637|FUS_HUMAN input_rna_1_2491-2595	-1.22	0.10	0.00	yes	1	2.25
sp|P35637|FUS_HUMAN input_rna_1_2465-2595	-1.23	0.10	0.00	yes	1	2.24
sp|P84103|SRSF3_HUMAN input_rna_1_509-640	-1.76	0.00	0.00	yes	1	2.23
sp|O75525|KHDR3_HUMAN input_rna_1_475-661	-1.57	0.00	0.00	yes	1	2.23
sp|P31483|TIA1_HUMAN input_rna_1_475-661	-1.55	0.00	0.00	yes	1	2.23
sp|O75525|KHDR3_HUMAN input_rna_1_2436-2587	-1.57	0.00	0.00	yes	1	2.22
sp|P35637|FUS_HUMAN input_rna_1_2471-2595	-1.18	0.10	0.00	yes	1	2.22
sp|P35637|FUS_HUMAN input_rna_1_509-640	-1.82	0.00	0.00	yes	1	2.21
sp|P35637|FUS_HUMAN input_rna_1_475-661	-1.62	0.00	0.00	yes	1	2.21
sp|O75525|KHDR3_HUMAN input_rna_1_2432-2593	-1.57	0.00	0.00	yes	1	2.21
sp|P31483|TIA1_HUMAN input_rna_1_2459-2595	-1.25	0.10	0.00	yes	1	2.21
sp|O75525|KHDR3_HUMAN input_rna_1_2482-2595	-1.19	0.10	0.00	yes	1	2.21
sp|O75525|KHDR3_HUMAN input_rna_1_2407-2595	-1.75	0.00	0.00	yes	1	2.20
sp|O75525|KHDR3_HUMAN input_rna_1_2428-2595	-1.64	0.00	0.00	yes	1	2.20
sp|O75525|KHDR3_HUMAN input_rna_1_2444-2595	-1.41	0.10	0.00	yes	1	2.20
sp|O75525|KHDR3_HUMAN input_rna_1_2471-2595	-1.21	0.10	0.00	yes	1	2.20
sp|P35637|FUS_HUMAN input_rna_1_2462-2595	-1.17	0.10	0.00	yes	1	2.20
sp|P31483|TIA1_HUMAN input_rna_1_2465-2595	-1.30	0.10	0.00	yes	1	2.19
sp|O75525|KHDR3_HUMAN input_rna_1_2459-2595	-1.29	0.10	0.00	yes	1	2.19
sp|O75525|KHDR3_HUMAN input_rna_1_2425-2595	-1.59	0.00	0.00	yes	1	2.18
sp|O75525|KHDR3_HUMAN input_rna_1_2465-2595	-1.31	0.10	0.00	yes	1	2.18
sp|O75525|KHDR3_HUMAN input_rna_1_2452-2595	-1.23	0.10	0.00	yes	1	2.18
sp|P35637|FUS_HUMAN input_rna_1_2482-2595	-1.23	0.10	0.00	yes	1	2.18
sp|O75525|KHDR3_HUMAN input_rna_1_2462-2595	-1.20	0.10	0.00	yes	1	2.18
sp|P31483|TIA1_HUMAN input_rna_1_2462-2595	-1.19	0.10	0.00	yes	1	2.18
sp|P31483|TIA1_HUMAN input_rna_1_2471-2595	-1.25	0.10	0.00	yes	1	2.17
sp|P31483|TIA1_HUMAN input_rna_1_2482-2595	-1.25	0.10	0.00	yes	1	2.17
sp|P31483|TIA1_HUMAN input_rna_1_2491-2595	-1.36	0.10	0.00	yes	1	2.16
sp|P31483|TIA1_HUMAN input_rna_1_509-640	-2.01	0.00	0.00	yes	1	2.14
sp|Q8TBJ5|FEZF2_HUMAN input_rna_1_475-661	0.80	0.96	1.00	yes	1	2.00
sp|Q8TBJ5|FEZF2_HUMAN input_rna_1_468-649	0.79	0.96	1.00	yes	1	2.00
sp|P19338|NUCL_HUMAN input_rna_1_509-640	0.62	0.92	0.99	yes	1	2.00
sp|Q9UN86|G3BP2_HUMAN input_rna_1_2432-2593	0.00	0.61	0.99	yes	1	2.00
sp|Q9UN86|G3BP2_HUMAN input_rna_1_2436-2587	0.00	0.61	0.99	yes	1	2.00
sp|Q9UN86|G3BP2_HUMAN input_rna_1_2407-2595	-0.19	0.42	0.91	yes	1	2.00
sp|Q8N228|SCML4_HUMAN input_rna_1_2452-2595	-0.17	0.45	0.99	yes	1	2.00
sp|Q8TBJ5|FEZF2_HUMAN input_rna_1_2482-2595	-0.15	0.47	0.99	yes	1	2.00
sp|Q8TBJ5|FEZF2_HUMAN input_rna_1_2462-2595	-0.14	0.50	0.99	yes	1	2.00
sp|Q8TBJ5|FEZF2_HUMAN input_rna_1_2465-2595	-0.14	0.50	1.00	yes	1	2.00
sp|Q8TBJ5|FEZF2_HUMAN input_rna_1_2471-2595	-0.12	0.50	0.99	yes	1	2.00
sp|Q8TBJ5|FEZF2_HUMAN input_rna_1_2459-2595	-0.11	0.52	0.99	yes	1	2.00
sp|Q9UN86|G3BP2_HUMAN input_rna_1_2425-2595	-0.09	0.52	0.97	yes	1	2.00
sp|Q9UN86|G3BP2_HUMAN input_rna_1_2428-2595	-0.07	0.54	0.98	yes	1	2.00
sp|Q9UN86|G3BP2_HUMAN input_rna_1_2444-2595	-0.06	0.57	0.99	yes	1	2.00
sp|P19338|NUCL_HUMAN input_rna_1_2491-2595	-0.02	0.59	0.92	yes	1	2.00
sp|Q8N228|SCML4_HUMAN input_rna_1_468-649	0.74	0.95	1.00	yes	1	1.98
sp|Q13283|G3BP1_HUMAN input_rna_1_2452-2595	-0.19	0.45	0.99	yes	1	1.98
sp|Q8TBJ5|FEZF2_HUMAN input_rna_1_2452-2595	-0.19	0.45	0.99	yes	1	1.98
sp|Q13283|G3BP1_HUMAN input_rna_1_2459-2595	-0.14	0.50	0.99	yes	1	1.98
sp|Q8N228|SCML4_HUMAN input_rna_1_2459-2595	-0.14	0.47	0.99	yes	1	1.98
sp|Q13283|G3BP1_HUMAN input_rna_1_2444-2595	-0.09	0.52	0.99	yes	1	1.98
sp|Q13283|G3BP1_HUMAN input_rna_1_2407-2595	-0.25	0.37	0.92	yes	1	1.97
sp|Q9UN86|G3BP2_HUMAN input_rna_1_2452-2595	-0.20	0.42	0.97	yes	1	1.97
sp|Q13283|G3BP1_HUMAN input_rna_1_2428-2595	-0.13	0.50	0.99	yes	1	1.97
sp|Q8N228|SCML4_HUMAN input_rna_1_2444-2595	-0.11	0.52	0.99	yes	1	1.97
sp|Q13283|G3BP1_HUMAN input_rna_1_2432-2593	-0.05	0.57	0.99	yes	1	1.97
sp|Q13283|G3BP1_HUMAN input_rna_1_2436-2587	-0.05	0.57	0.99	yes	1	1.97
sp|Q13283|G3BP1_HUMAN input_rna_1_468-649	0.66	0.94	1.00	yes	1	1.96
sp|Q13283|G3BP1_HUMAN input_rna_1_2465-2595	-0.20	0.42	0.99	yes	1	1.96
sp|Q13283|G3BP1_HUMAN input_rna_1_2462-2595	-0.19	0.42	0.99	yes	1	1.96
sp|Q8N228|SCML4_HUMAN input_rna_1_2462-2595	-0.19	0.42	0.99	yes	1	1.96
sp|Q9UN86|G3BP2_HUMAN input_rna_1_2459-2595	-0.17	0.45	0.98	yes	1	1.96
sp|Q13283|G3BP1_HUMAN input_rna_1_2425-2595	-0.16	0.47	0.98	yes	1	1.96
sp|Q8N228|SCML4_HUMAN input_rna_1_2425-2595	-0.16	0.47	0.96	yes	1	1.96
sp|Q07666|KHDR1_HUMAN input_rna_1_2407-2595	-0.30	0.35	0.91	yes	1	1.95
sp|Q8N228|SCML4_HUMAN input_rna_1_2407-2595	-0.29	0.35	0.81	yes	1	1.95
sp|Q8N228|SCML4_HUMAN input_rna_1_2465-2595	-0.20	0.42	0.99	yes	1	1.95
sp|Q8N228|SCML4_HUMAN input_rna_1_2428-2595	-0.16	0.47	0.98	yes	1	1.95
sp|Q8TBJ5|FEZF2_HUMAN input_rna_1_2444-2595	-0.15	0.47	0.99	yes	1	1.95
sp|Q8N228|SCML4_HUMAN input_rna_1_2432-2593	-0.11	0.52	0.99	yes	1	1.95
sp|Q8N228|SCML4_HUMAN input_rna_1_2436-2587	-0.10	0.52	0.99	yes	1	1.95
sp|P82675|RT05_HUMAN input_rna_1_468-649	0.62	0.92	1.00	yes	1	1.94
sp|Q8N228|SCML4_HUMAN input_rna_1_475-661	0.62	0.92	1.00	yes	1	1.94
sp|Q13283|G3BP1_HUMAN input_rna_1_2471-2595	-0.20	0.42	0.99	yes	1	1.94
sp|Q9UN86|G3BP2_HUMAN input_rna_1_468-649	0.59	0.92	0.99	yes	1	1.93
sp|Q13283|G3BP1_HUMAN input_rna_1_475-661	0.59	0.92	1.00	yes	1	1.93
sp|Q12947|FOXF2_HUMAN input_rna_1_2407-2595	-0.34	0.32	0.87	yes	1	1.93
sp|P82675|RT05_HUMAN input_rna_1_2452-2595	-0.26	0.37	0.99	yes	1	1.93
sp|P82675|RT05_HUMAN input_rna_1_2462-2595	-0.23	0.40	0.99	yes	1	1.93
sp|P82675|RT05_HUMAN input_rna_1_2459-2595	-0.21	0.42	0.99	yes	1	1.93
sp|P36578|RL4_HUMAN input_rna_1_2436-2587	-0.14	0.47	0.99	yes	1	1.93
sp|Q8TBJ5|FEZF2_HUMAN input_rna_1_2491-2595	-0.13	0.50	1.00	yes	1	1.93
sp|P82675|RT05_HUMAN input_rna_1_475-661	0.57	0.91	1.00	yes	1	1.92
sp|Q8TBJ5|FEZF2_HUMAN input_rna_1_509-640	0.37	0.84	1.00	yes	1	1.92
sp|Q07666|KHDR1_HUMAN input_rna_1_2425-2595	-0.25	0.37	0.97	yes	1	1.92
sp|P82675|RT05_HUMAN input_rna_1_2465-2595	-0.25	0.37	0.99	yes	1	1.92
sp|Q9UN86|G3BP2_HUMAN input_rna_1_2465-2595	-0.25	0.37	0.96	yes	1	1.92
sp|Q13283|G3BP1_HUMAN input_rna_1_2482-2595	-0.25	0.37	0.99	yes	1	1.92
sp|P82675|RT05_HUMAN input_rna_1_2471-2595	-0.24	0.40	0.99	yes	1	1.92
sp|P36578|RL4_HUMAN input_rna_1_2428-2595	-0.23	0.40	0.98	yes	1	1.92
sp|Q8N228|SCML4_HUMAN input_rna_1_2471-2595	-0.23	0.40	0.99	yes	1	1.92
sp|P36578|RL4_HUMAN input_rna_1_2444-2595	-0.20	0.42	0.99	yes	1	1.92
sp|P36578|RL4_HUMAN input_rna_1_2432-2593	-0.16	0.47	0.99	yes	1	1.92
sp|Q8TBJ5|FEZF2_HUMAN input_rna_1_2432-2593	-0.16	0.47	0.99	yes	1	1.92
sp|Q8TBJ5|FEZF2_HUMAN input_rna_1_2436-2587	-0.15	0.47	0.99	yes	1	1.92
sp|P82675|RT05_HUMAN input_rna_1_2482-2595	-0.27	0.35	0.99	yes	1	1.91
sp|Q9UN86|G3BP2_HUMAN input_rna_1_2462-2595	-0.25	0.37	0.96	yes	1	1.91
sp|P41225|SOX3_HUMAN input_rna_1_468-649	0.50	0.90	1.00	yes	1	1.90
sp|P36578|RL4_HUMAN input_rna_1_2407-2595	-0.39	0.26	0.73	yes	1	1.90
sp|P41225|SOX3_HUMAN input_rna_1_2452-2595	-0.30	0.33	0.99	yes	1	1.90
sp|Q8N228|SCML4_HUMAN input_rna_1_2482-2595	-0.29	0.35	0.99	yes	1	1.90
sp|Q12947|FOXF2_HUMAN input_rna_1_2425-2595	-0.28	0.35	0.96	yes	1	1.90
sp|P36578|RL4_HUMAN input_rna_1_2425-2595	-0.27	0.35	0.94	yes	1	1.90
sp|Q12947|FOXF2_HUMAN input_rna_1_2428-2595	-0.27	0.37	0.98	yes	1	1.90
sp|Q07666|KHDR1_HUMAN input_rna_1_2428-2595	-0.26	0.37	0.98	yes	1	1.90
sp|P41225|SOX3_HUMAN input_rna_1_2459-2595	-0.26	0.37	0.99	yes	1	1.90
sp|Q8TBJ5|FEZF2_HUMAN input_rna_1_2407-2595	-0.41	0.24	0.74	yes	1	1.89
sp|P36578|RL4_HUMAN input_rna_1_2452-2595	-0.31	0.33	0.99	yes	1	1.89
sp|Q9UBB5|MBD2_HUMAN input_rna_1_2452-2595	-0.30	0.33	0.98	yes	1	1.89
sp|Q8TBJ5|FEZF2_HUMAN input_rna_1_2428-2595	-0.28	0.35	0.97	yes	1	1.89
sp|Q9UBB5|MBD2_HUMAN input_rna_1_2459-2595	-0.27	0.37	0.99	yes	1	1.89
sp|Q9UN86|G3BP2_HUMAN input_rna_1_2471-2595	-0.27	0.35	0.94	yes	1	1.89
sp|P41225|SOX3_HUMAN input_rna_1_475-661	0.45	0.88	1.00	yes	1	1.88
sp|Q9UBB5|MBD2_HUMAN input_rna_1_468-649	0.44	0.88	0.99	yes	1	1.88
sp|Q9UN86|G3BP2_HUMAN input_rna_1_475-661	0.43	0.87	1.00	yes	1	1.88
sp|Q6XE24|RBMS3_HUMAN input_rna_1_2407-2595	-0.44	0.22	0.69	yes	1	1.88
sp|O75616|ERAL1_HUMAN input_rna_1_2407-2595	-0.43	0.24	0.72	yes	1	1.88
sp|Q07666|KHDR1_HUMAN input_rna_1_2452-2595	-0.32	0.33	0.99	yes	1	1.88
sp|Q8TBJ5|FEZF2_HUMAN input_rna_1_2425-2595	-0.31	0.33	0.94	yes	1	1.88
sp|O75616|ERAL1_HUMAN input_rna_1_2428-2595	-0.31	0.33	0.96	yes	1	1.88
sp|P41225|SOX3_HUMAN input_rna_1_2465-2595	-0.31	0.33	0.99	yes	1	1.88
sp|Q9UBB5|MBD2_HUMAN input_rna_1_2465-2595	-0.31	0.33	0.99	yes	1	1.88
sp|P41225|SOX3_HUMAN input_rna_1_2462-2595	-0.30	0.33	0.99	yes	1	1.88
sp|Q07666|KHDR1_HUMAN input_rna_1_2459-2595	-0.29	0.35	0.99	yes	1	1.88
sp|Q07666|KHDR1_HUMAN input_rna_1_2444-2595	-0.27	0.37	0.99	yes	1	1.88
sp|P41225|SOX3_HUMAN input_rna_1_2444-2595	-0.26	0.37	0.99	yes	1	1.88
sp|O00571|DDX3X_HUMAN input_rna_1_2432-2593	-0.25	0.37	0.81	yes	1	1.88
sp|Q12947|FOXF2_HUMAN input_rna_1_2432-2593	-0.25	0.37	0.99	yes	1	1.88
sp|Q12947|FOXF2_HUMAN input_rna_1_2436-2587	-0.25	0.37	0.99	yes	1	1.88
sp|O00571|DDX3X_HUMAN input_rna_1_2436-2587	-0.24	0.40	0.87	yes	1	1.88
sp|Q9NXZ2|DDX43_HUMAN input_rna_1_2491-2595	-0.22	0.40	0.91	yes	1	1.88
sp|Q9UBB5|MBD2_HUMAN input_rna_1_475-661	0.41	0.85	1.00	yes	1	1.87
sp|Q6XE24|RBMS3_HUMAN input_rna_1_2425-2595	-0.34	0.32	0.92	yes	1	1.87
sp|O75616|ERAL1_HUMAN input_rna_1_2425-2595	-0.33	0.32	0.93	yes	1	1.87
sp|Q07666|KHDR1_HUMAN input_rna_1_2465-2595	-0.33	0.32	0.99	yes	1	1.87
sp|Q07666|KHDR1_HUMAN input_rna_1_2462-2595	-0.31	0.33	0.99	yes	1	1.87
sp|Q9UBB5|MBD2_HUMAN input_rna_1_2462-2595	-0.31	0.33	0.98	yes	1	1.87
sp|P36578|RL4_HUMAN input_rna_1_2459-2595	-0.30	0.33	0.99	yes	1	1.87
sp|P41225|SOX3_HUMAN input_rna_1_2471-2595	-0.30	0.35	0.99	yes	1	1.87
sp|Q9UBB5|MBD2_HUMAN input_rna_1_2471-2595	-0.30	0.33	0.98	yes	1	1.87
sp|Q12947|FOXF2_HUMAN input_rna_1_2444-2595	-0.28	0.35	0.99	yes	1	1.87
sp|P82675|RT05_HUMAN input_rna_1_2444-2595	-0.27	0.35	0.99	yes	1	1.87
sp|Q9UBB5|MBD2_HUMAN input_rna_1_2444-2595	-0.27	0.35	0.98	yes	1	1.87
sp|Q07666|KHDR1_HUMAN input_rna_1_2436-2587	-0.26	0.37	0.99	yes	1	1.87
sp|O75616|ERAL1_HUMAN input_rna_1_2432-2593	-0.25	0.37	0.99	yes	1	1.87
sp|Q07666|KHDR1_HUMAN input_rna_1_2432-2593	-0.25	0.37	0.99	yes	1	1.87
sp|O75616|ERAL1_HUMAN input_rna_1_2436-2587	-0.25	0.37	0.99	yes	1	1.87
sp|P78563|RED1_HUMAN input_rna_1_2491-2595	-0.23	0.40	0.79	yes	1	1.87
sp|Q13283|G3BP1_HUMAN input_rna_1_2491-2595	-0.23	0.40	0.99	yes	1	1.87
sp|P36578|RL4_HUMAN input_rna_1_468-649	0.36	0.83	1.00	yes	1	1.86
sp|P78563|RED1_HUMAN input_rna_1_509-640	0.19	0.75	0.96	yes	1	1.86
sp|O00571|DDX3X_HUMAN input_rna_1_2407-2595	-0.47	0.22	0.49	yes	1	1.86
sp|Q96J87|CELF6_HUMAN input_rna_1_2407-2595	-0.46	0.22	0.57	yes	1	1.86
sp|O00571|DDX3X_HUMAN input_rna_1_2428-2595	-0.34	0.32	0.71	yes	1	1.86
sp|Q6XE24|RBMS3_HUMAN input_rna_1_2428-2595	-0.34	0.32	0.95	yes	1	1.86
sp|P41225|SOX3_HUMAN input_rna_1_2482-2595	-0.34	0.32	0.99	yes	1	1.86
sp|O75616|ERAL1_HUMAN input_rna_1_2444-2595	-0.29	0.35	0.99	yes	1	1.86
sp|P41225|SOX3_HUMAN input_rna_1_2432-2593	-0.28	0.35	0.98	yes	1	1.86
sp|Q9UBB5|MBD2_HUMAN input_rna_1_2436-2587	-0.28	0.35	0.98	yes	1	1.86
sp|P41225|SOX3_HUMAN input_rna_1_2436-2587	-0.27	0.37	0.99	yes	1	1.86
sp|Q05823|RN5A_HUMAN input_rna_1_2491-2595	-0.24	0.40	0.79	yes	1	1.86
sp|Q05823|RN5A_HUMAN input_rna_1_509-640	0.17	0.73	0.95	yes	1	1.85
sp|Q9NXZ2|DDX43_HUMAN input_rna_1_509-640	0.17	0.73	0.99	yes	1	1.85
sp|P33240|CSTF2_HUMAN input_rna_1_2407-2595	-0.48	0.20	0.61	yes	1	1.85
sp|Q12947|FOXF2_HUMAN input_rna_1_2452-2595	-0.36	0.28	0.98	yes	1	1.85
sp|Q9UBB5|MBD2_HUMAN input_rna_1_2482-2595	-0.36	0.28	0.98	yes	1	1.85
sp|Q07666|KHDR1_HUMAN input_rna_1_2482-2595	-0.35	0.28	0.99	yes	1	1.85
sp|Q07666|KHDR1_HUMAN input_rna_1_2471-2595	-0.33	0.32	0.98	yes	1	1.85
sp|Q9Y6V7|DDX49_HUMAN input_rna_1_2459-2595	-0.32	0.33	0.92	yes	1	1.85
sp|Q9UBB5|MBD2_HUMAN input_rna_1_2432-2593	-0.31	0.33	0.94	yes	1	1.85
sp|P82675|RT05_HUMAN input_rna_1_2436-2587	-0.31	0.33	0.99	yes	1	1.85
sp|Q6MZP7|LIN54_HUMAN input_rna_1_2436-2587	-0.29	0.35	0.77	yes	1	1.85
sp|Q6MZP7|LIN54_HUMAN input_rna_1_2491-2595	-0.26	0.37	0.83	yes	1	1.85
sp|Q9NS39|RED2_HUMAN input_rna_1_2491-2595	-0.26	0.37	0.82	yes	1	1.85
sp|P19544|WT1_HUMAN input_rna_1_468-649	0.31	0.80	1.00	yes	1	1.84
sp|Q92499|DDX1_HUMAN input_rna_1_509-640	0.11	0.69	0.96	yes	1	1.84
sp|Q01844|EWS_HUMAN input_rna_1_2407-2595	-0.51	0.20	0.44	yes	1	1.84
sp|Q5VYV0|FOXB2_HUMAN input_rna_1_2407-2595	-0.51	0.20	0.50	yes	1	1.84
sp|Q96ME7|ZN512_HUMAN input_rna_1_2407-2595	-0.51	0.20	0.51	yes	1	1.84
sp|P82675|RT05_HUMAN input_rna_1_2407-2595	-0.50	0.20	0.53	yes	1	1.84
sp|Q9NXZ2|DDX43_HUMAN input_rna_1_2407-2595	-0.50	0.20	0.45	yes	1	1.84
sp|P41225|SOX3_HUMAN input_rna_1_2428-2595	-0.39	0.26	0.91	yes	1	1.84
sp|O00571|DDX3X_HUMAN input_rna_1_2425-2595	-0.38	0.26	0.68	yes	1	1.84
sp|P82675|RT05_HUMAN input_rna_1_2425-2595	-0.38	0.26	0.86	yes	1	1.84
sp|P82675|RT05_HUMAN input_rna_1_2428-2595	-0.38	0.26	0.90	yes	1	1.84
sp|Q9Y6V7|DDX49_HUMAN input_rna_1_2452-2595	-0.38	0.26	0.87	yes	1	1.84
sp|Q9UN86|G3BP2_HUMAN input_rna_1_2482-2595	-0.36	0.28	0.91	yes	1	1.84
sp|Q9Y6V7|DDX49_HUMAN input_rna_1_2462-2595	-0.35	0.32	0.90	yes	1	1.84
sp|Q12947|FOXF2_HUMAN input_rna_1_2459-2595	-0.34	0.32	0.98	yes	1	1.84
sp|Q9Y6V7|DDX49_HUMAN input_rna_1_2471-2595	-0.34	0.32	0.90	yes	1	1.84
sp|Q96ME7|ZN512_HUMAN input_rna_1_2432-2593	-0.33	0.32	0.94	yes	1	1.84
sp|Q6XE24|RBMS3_HUMAN input_rna_1_2444-2595	-0.33	0.32	0.98	yes	1	1.84
sp|Q9Y6V7|DDX49_HUMAN input_rna_1_2444-2595	-0.33	0.32	0.90	yes	1	1.84
sp|P19338|NUCL_HUMAN input_rna_1_2471-2595	-0.33	0.32	0.65	yes	1	1.84
sp|Q6XE24|RBMS3_HUMAN input_rna_1_2432-2593	-0.32	0.33	0.98	yes	1	1.84
sp|Q9Y6V7|DDX49_HUMAN input_rna_1_2432-2593	-0.32	0.33	0.87	yes	1	1.84
sp|Q6XE24|RBMS3_HUMAN input_rna_1_2436-2587	-0.32	0.33	0.98	yes	1	1.84
sp|Q9Y6V7|DDX49_HUMAN input_rna_1_2436-2587	-0.32	0.32	0.91	yes	1	1.84
sp|O00571|DDX3X_HUMAN input_rna_1_2444-2595	-0.32	0.33	0.79	yes	1	1.84
sp|P82675|RT05_HUMAN input_rna_1_2432-2593	-0.31	0.33	0.97	yes	1	1.84
sp|P19338|NUCL_HUMAN input_rna_1_2436-2587	-0.31	0.33	0.67	yes	1	1.84
sp|Q92499|DDX1_HUMAN input_rna_1_2491-2595	-0.28	0.35	0.81	yes	1	1.84
sp|Q86U06|RBM23_HUMAN input_rna_1_468-649	0.28	0.79	1.00	yes	1	1.83
sp|Q9NS39|RED2_HUMAN input_rna_1_509-640	0.10	0.69	0.96	yes	1	1.83
sp|Q9Y6V7|DDX49_HUMAN input_rna_1_2407-2595	-0.53	0.20	0.43	yes	1	1.83
sp|Q9UBB5|MBD2_HUMAN input_rna_1_2428-2595	-0.41	0.24	0.77	yes	1	1.83
sp|Q96ME7|ZN512_HUMAN input_rna_1_2428-2595	-0.39	0.26	0.85	yes	1	1.83
sp|Q6XE24|RBMS3_HUMAN input_rna_1_2452-2595	-0.38	0.26	0.97	yes	1	1.83
sp|P36578|RL4_HUMAN input_rna_1_2465-2595	-0.38	0.26	0.98	yes	1	1.83
sp|Q9Y6V7|DDX49_HUMAN input_rna_1_2465-2595	-0.37	0.28	0.87	yes	1	1.83
sp|P19338|NUCL_HUMAN input_rna_1_2482-2595	-0.37	0.28	0.70	yes	1	1.83
sp|P19544|WT1_HUMAN input_rna_1_2459-2595	-0.36	0.28	0.98	yes	1	1.83
sp|Q9NS39|RED2_HUMAN input_rna_1_2436-2587	-0.34	0.32	0.71	yes	1	1.83
sp|Q6MZP7|LIN54_HUMAN input_rna_1_2432-2593	-0.33	0.32	0.67	yes	1	1.83
sp|Q96ME7|ZN512_HUMAN input_rna_1_2436-2587	-0.33	0.32	0.95	yes	1	1.83
sp|Q07666|KHDR1_HUMAN input_rna_1_468-649	0.25	0.77	1.00	yes	1	1.82
sp|Q9Y6V7|DDX49_HUMAN input_rna_1_468-649	0.25	0.77	0.99	yes	1	1.82
sp|P19544|WT1_HUMAN input_rna_1_475-661	0.24	0.77	1.00	yes	1	1.82
sp|Q6MZP7|LIN54_HUMAN input_rna_1_509-640	0.08	0.67	0.97	yes	1	1.82
sp|Q96PZ0|PUS7_HUMAN input_rna_1_509-640	0.08	0.67	0.98	yes	1	1.82
sp|Q13283|G3BP1_HUMAN input_rna_1_509-640	0.07	0.66	0.99	yes	1	1.82
sp|Q9BWE0|REPI1_HUMAN input_rna_1_2407-2595	-0.55	0.17	0.41	yes	1	1.82
sp|P19474|RO52_HUMAN input_rna_1_2407-2595	-0.54	0.17	0.45	yes	1	1.82
sp|P41225|SOX3_HUMAN input_rna_1_2407-2595	-0.54	0.17	0.47	yes	1	1.82
sp|P33240|CSTF2_HUMAN input_rna_1_2425-2595	-0.42	0.24	0.85	yes	1	1.82
sp|P41225|SOX3_HUMAN input_rna_1_2425-2595	-0.42	0.24	0.85	yes	1	1.82
sp|Q96ME7|ZN512_HUMAN input_rna_1_2425-2595	-0.42	0.24	0.80	yes	1	1.82
sp|Q96J87|CELF6_HUMAN input_rna_1_2428-2595	-0.42	0.24	0.74	yes	1	1.82
sp|Q9Y6V7|DDX49_HUMAN input_rna_1_2428-2595	-0.42	0.24	0.72	yes	1	1.82
sp|P19544|WT1_HUMAN input_rna_1_2452-2595	-0.40	0.26	0.97	yes	1	1.82
sp|P19544|WT1_HUMAN input_rna_1_2465-2595	-0.40	0.26	0.97	yes	1	1.82
sp|Q12947|FOXF2_HUMAN input_rna_1_2465-2595	-0.40	0.26	0.97	yes	1	1.82
sp|O75616|ERAL1_HUMAN input_rna_1_2452-2595	-0.39	0.26	0.97	yes	1	1.82
sp|Q9Y6V7|DDX49_HUMAN input_rna_1_2482-2595	-0.39	0.26	0.89	yes	1	1.82
sp|Q6XE24|RBMS3_HUMAN input_rna_1_2459-2595	-0.38	0.26	0.98	yes	1	1.82
sp|Q9BTF0|THUM2_HUMAN input_rna_1_2432-2593	-0.36	0.28	0.83	yes	1	1.82
sp|O15523|DDX3Y_HUMAN input_rna_1_2432-2593	-0.35	0.28	0.69	yes	1	1.82
sp|O15523|DDX3Y_HUMAN input_rna_1_2436-2587	-0.35	0.28	0.76	yes	1	1.82
sp|Q9BTF0|THUM2_HUMAN input_rna_1_2436-2587	-0.35	0.28	0.89	yes	1	1.82
sp|P41225|SOX3_HUMAN input_rna_1_2491-2595	-0.31	0.33	0.99	yes	1	1.82
sp|P82675|RT05_HUMAN input_rna_1_2491-2595	-0.31	0.33	0.99	yes	1	1.82
sp|Q9UBB5|MBD2_HUMAN input_rna_1_2491-2595	-0.31	0.33	0.99	yes	1	1.82
sp|Q9Y6V7|DDX49_HUMAN input_rna_1_475-661	0.23	0.76	0.99	yes	1	1.81
sp|P09661|RU2A_HUMAN input_rna_1_468-649	0.22	0.76	1.00	yes	1	1.81
sp|P82675|RT05_HUMAN input_rna_1_509-640	0.05	0.66	1.00	yes	1	1.81
sp|O15523|DDX3Y_HUMAN input_rna_1_2407-2595	-0.57	0.17	0.39	yes	1	1.81
sp|Q9UBB5|MBD2_HUMAN input_rna_1_2407-2595	-0.57	0.17	0.33	yes	1	1.81
sp|Q96J87|CELF6_HUMAN input_rna_1_2425-2595	-0.45	0.22	0.70	yes	1	1.81
sp|Q9UBB5|MBD2_HUMAN input_rna_1_2425-2595	-0.44	0.22	0.67	yes	1	1.81
sp|O15523|DDX3Y_HUMAN input_rna_1_2428-2595	-0.44	0.22	0.60	yes	1	1.81
sp|P33240|CSTF2_HUMAN input_rna_1_2428-2595	-0.44	0.22	0.81	yes	1	1.81
sp|Q5VYV0|FOXB2_HUMAN input_rna_1_2428-2595	-0.44	0.22	0.82	yes	1	1.81
sp|Q86U06|RBM23_HUMAN input_rna_1_2452-2595	-0.41	0.24	0.96	yes	1	1.81
sp|P19338|NUCL_HUMAN input_rna_1_2465-2595	-0.41	0.24	0.64	yes	1	1.81
sp|P19544|WT1_HUMAN input_rna_1_2482-2595	-0.41	0.24	0.97	yes	1	1.81
sp|P19474|RO52_HUMAN input_rna_1_2432-2593	-0.39	0.26	0.87	yes	1	1.81
sp|O75616|ERAL1_HUMAN input_rna_1_2459-2595	-0.39	0.26	0.97	yes	1	1.81
sp|P36578|RL4_HUMAN input_rna_1_2471-2595	-0.39	0.26	0.98	yes	1	1.81
sp|Q5VYV0|FOXB2_HUMAN input_rna_1_2432-2593	-0.38	0.26	0.94	yes	1	1.81
sp|Q96J87|CELF6_HUMAN input_rna_1_2432-2593	-0.38	0.26	0.82	yes	1	1.81
sp|P19474|RO52_HUMAN input_rna_1_2436-2587	-0.38	0.26	0.91	yes	1	1.81
sp|Q86U06|RBM23_HUMAN input_rna_1_2444-2595	-0.38	0.26	0.97	yes	1	1.81
sp|P19544|WT1_HUMAN input_rna_1_2462-2595	-0.38	0.26	0.97	yes	1	1.81
sp|P36578|RL4_HUMAN input_rna_1_2462-2595	-0.38	0.26	0.98	yes	1	1.81
sp|Q12947|FOXF2_HUMAN input_rna_1_2462-2595	-0.38	0.26	0.97	yes	1	1.81
sp|P19544|WT1_HUMAN input_rna_1_2471-2595	-0.38	0.26	0.97	yes	1	1.81
sp|P19338|NUCL_HUMAN input_rna_1_2432-2593	-0.37	0.28	0.56	yes	1	1.81
sp|Q9NS39|RED2_HUMAN input_rna_1_2432-2593	-0.37	0.28	0.62	yes	1	1.81
sp|P51003|PAPOA_HUMAN input_rna_1_2436-2587	-0.37	0.28	0.67	yes	1	1.81
sp|Q5VYV0|FOXB2_HUMAN input_rna_1_2436-2587	-0.37	0.28	0.97	yes	1	1.81
sp|Q96G46|DUS3L_HUMAN input_rna_1_2436-2587	-0.37	0.28	0.75	yes	1	1.81
sp|Q96ME7|ZN512_HUMAN input_rna_1_2444-2595	-0.37	0.28	0.92	yes	1	1.81
sp|Q8N228|SCML4_HUMAN input_rna_1_2491-2595	-0.33	0.32	0.99	yes	1	1.81
sp|Q9H6T0|ESRP2_HUMAN input_rna_1_2491-2595	-0.33	0.32	0.77	yes	1	1.81
sp|Q9Y6V7|DDX49_HUMAN input_rna_1_2491-2595	-0.33	0.32	0.94	yes	1	1.81
sp|Q13049|TRI32_HUMAN input_rna_1_2491-2595	-0.32	0.32	0.83	yes	1	1.81
sp|Q6XE24|RBMS3_HUMAN input_rna_1_468-649	0.20	0.75	0.99	yes	1	1.80
sp|P36578|RL4_HUMAN input_rna_1_475-661	0.19	0.75	0.99	yes	1	1.80
sp|Q07666|KHDR1_HUMAN input_rna_1_475-661	0.18	0.73	1.00	yes	1	1.80
sp|Q05519|SRS11_HUMAN input_rna_1_2407-2595	-0.59	0.17	0.31	yes	1	1.80
sp|Q5VYV0|FOXB2_HUMAN input_rna_1_2425-2595	-0.47	0.22	0.73	yes	1	1.80
sp|P19474|RO52_HUMAN input_rna_1_2428-2595	-0.46	0.22	0.72	yes	1	1.80
sp|Q9BTF0|THUM2_HUMAN input_rna_1_2428-2595	-0.46	0.22	0.64	yes	1	1.80
sp|Q9Y6V7|DDX49_HUMAN input_rna_1_2425-2595	-0.45	0.22	0.68	yes	1	1.80
sp|Q01844|EWS_HUMAN input_rna_1_2428-2595	-0.45	0.22	0.58	yes	1	1.80
sp|Q8N5F7|NKAP_HUMAN input_rna_1_2482-2595	-0.42	0.24	0.97	yes	1	1.80
sp|Q01844|EWS_HUMAN input_rna_1_2432-2593	-0.41	0.24	0.64	yes	1	1.80
sp|Q01844|EWS_HUMAN input_rna_1_2436-2587	-0.41	0.24	0.69	yes	1	1.80
sp|P19338|NUCL_HUMAN input_rna_1_2459-2595	-0.41	0.24	0.64	yes	1	1.80
sp|P51003|PAPOA_HUMAN input_rna_1_2432-2593	-0.40	0.26	0.59	yes	1	1.80
sp|Q86U06|RBM23_HUMAN input_rna_1_2436-2587	-0.40	0.26	0.96	yes	1	1.80
sp|Q96BT7|ALKB8_HUMAN input_rna_1_2436-2587	-0.40	0.26	0.70	yes	1	1.80
sp|Q9NXZ2|DDX43_HUMAN input_rna_1_2436-2587	-0.40	0.26	0.72	yes	1	1.80
sp|Q05519|SRS11_HUMAN input_rna_1_2459-2595	-0.40	0.26	0.85	yes	1	1.80
sp|Q5VYV0|FOXB2_HUMAN input_rna_1_2459-2595	-0.40	0.26	0.97	yes	1	1.80
sp|Q86U06|RBM23_HUMAN input_rna_1_2459-2595	-0.40	0.26	0.96	yes	1	1.80
sp|Q5SZQ8|CELF3_HUMAN input_rna_1_2471-2595	-0.40	0.26	0.95	yes	1	1.80
sp|Q96G46|DUS3L_HUMAN input_rna_1_2432-2593	-0.39	0.26	0.66	yes	1	1.80
sp|Q96J87|CELF6_HUMAN input_rna_1_2436-2587	-0.39	0.26	0.85	yes	1	1.80
sp|Q9NRJ5|PAPOB_HUMAN input_rna_1_2436-2587	-0.39	0.26	0.77	yes	1	1.80
sp|P19544|WT1_HUMAN input_rna_1_2444-2595	-0.39	0.26	0.96	yes	1	1.80
sp|Q5VYV0|FOXB2_HUMAN input_rna_1_2444-2595	-0.39	0.26	0.96	yes	1	1.80
sp|Q6MZP7|LIN54_HUMAN input_rna_1_2444-2595	-0.39	0.26	0.69	yes	1	1.80
sp|Q5SZQ8|CELF3_HUMAN input_rna_1_2491-2595	-0.34	0.32	0.99	yes	1	1.80
sp|Q96PZ0|PUS7_HUMAN input_rna_1_2491-2595	-0.34	0.32	0.81	yes	1	1.80
sp|Q9UN86|G3BP2_HUMAN input_rna_1_2491-2595	-0.34	0.32	0.93	yes	1	1.80
sp|Q13049|TRI32_HUMAN input_rna_1_509-640	-0.00	0.61	0.97	yes	1	1.80
sp|O95793|STAU1_HUMAN input_rna_1_468-649	0.17	0.73	0.99	yes	1	1.79
sp|Q8N5F7|NKAP_HUMAN input_rna_1_468-649	0.16	0.73	0.99	yes	1	1.79
sp|Q86U06|RBM23_HUMAN input_rna_1_475-661	0.16	0.73	1.00	yes	1	1.79
sp|Q8N5F7|NKAP_HUMAN input_rna_1_475-661	0.16	0.73	0.99	yes	1	1.79
sp|Q9BY77|PDIP3_HUMAN input_rna_1_468-649	0.15	0.73	0.99	yes	1	1.79
sp|Q5SZQ8|CELF3_HUMAN input_rna_1_2407-2595	-0.60	0.17	0.32	yes	1	1.79
sp|Q96G46|DUS3L_HUMAN input_rna_1_2407-2595	-0.60	0.17	0.34	yes	1	1.79
sp|Q9BTF0|THUM2_HUMAN input_rna_1_2407-2595	-0.60	0.17	0.28	yes	1	1.79
sp|Q9NRJ5|PAPOB_HUMAN input_rna_1_2407-2595	-0.60	0.17	0.33	yes	1	1.79
sp|Q9P013|CWC15_HUMAN input_rna_1_2407-2595	-0.60	0.17	0.33	yes	1	1.79
sp|O15523|DDX3Y_HUMAN input_rna_1_2425-2595	-0.48	0.22	0.57	yes	1	1.79
sp|P19474|RO52_HUMAN input_rna_1_2425-2595	-0.48	0.22	0.70	yes	1	1.79
sp|O00571|DDX3X_HUMAN input_rna_1_2452-2595	-0.44	0.22	0.66	yes	1	1.79
sp|Q5VYV0|FOXB2_HUMAN input_rna_1_2452-2595	-0.44	0.22	0.95	yes	1	1.79
sp|Q05519|SRS11_HUMAN input_rna_1_2465-2595	-0.44	0.22	0.79	yes	1	1.79
sp|Q5VYV0|FOXB2_HUMAN input_rna_1_2465-2595	-0.44	0.22	0.95	yes	1	1.79
sp|Q6XE24|RBMS3_HUMAN input_rna_1_2465-2595	-0.44	0.22	0.95	yes	1	1.79
sp|P19544|WT1_HUMAN input_rna_1_2432-2593	-0.43	0.24	0.91	yes	1	1.79
sp|Q5SZQ8|CELF3_HUMAN input_rna_1_2436-2587	-0.43	0.24	0.92	yes	1	1.79
sp|Q9H6T0|ESRP2_HUMAN input_rna_1_2436-2587	-0.43	0.24	0.59	yes	1	1.79
sp|Q5SZQ8|CELF3_HUMAN input_rna_1_2482-2595	-0.43	0.24	0.95	yes	1	1.79
sp|Q96BT7|ALKB8_HUMAN input_rna_1_2432-2593	-0.42	0.24	0.63	yes	1	1.79
sp|P19544|WT1_HUMAN input_rna_1_2436-2587	-0.42	0.24	0.94	yes	1	1.79
sp|O15523|DDX3Y_HUMAN input_rna_1_2444-2595	-0.42	0.24	0.68	yes	1	1.79
sp|Q86U06|RBM23_HUMAN input_rna_1_2432-2593	-0.41	0.24	0.93	yes	1	1.79
sp|Q9NRJ5|PAPOB_HUMAN input_rna_1_2432-2593	-0.41	0.24	0.70	yes	1	1.79
sp|P19474|RO52_HUMAN input_rna_1_2444-2595	-0.41	0.24	0.88	yes	1	1.79
sp|Q9BTF0|THUM2_HUMAN input_rna_1_2444-2595	-0.41	0.24	0.82	yes	1	1.79
sp|Q5SZQ8|CELF3_HUMAN input_rna_1_2459-2595	-0.41	0.24	0.95	yes	1	1.79
sp|Q12947|FOXF2_HUMAN input_rna_1_2471-2595	-0.40	0.26	0.96	yes	1	1.79
sp|Q92841|DDX17_HUMAN input_rna_1_2491-2595	-0.36	0.28	0.75	yes	1	1.79
sp|Q9Y6V7|DDX49_HUMAN input_rna_1_509-640	-0.04	0.57	0.99	yes	1	1.79
sp|P41225|SOX3_HUMAN input_rna_1_509-640	-0.02	0.59	0.99	yes	1	1.79
sp|Q5SZQ8|CELF3_HUMAN input_rna_1_509-640	-0.02	0.59	0.99	yes	1	1.79
sp|Q96AE4|FUBP1_HUMAN input_rna_1_509-640	-0.02	0.59	0.97	yes	1	1.79
sp|Q9UBB5|MBD2_HUMAN input_rna_1_509-640	-0.02	0.59	0.99	yes	1	1.79
sp|Q8IU60|DCP2_HUMAN input_rna_1_468-649	0.14	0.71	0.99	yes	1	1.78
sp|Q13838|DX39B_HUMAN input_rna_1_468-649	0.13	0.71	0.99	yes	1	1.78
sp|Q2TB10|ZN800_HUMAN input_rna_1_2407-2595	-0.63	0.17	0.32	yes	1	1.78
sp|Q9NRJ5|PAPOB_HUMAN input_rna_1_2428-2595	-0.51	0.20	0.52	yes	1	1.78
sp|Q9BTF0|THUM2_HUMAN input_rna_1_2425-2595	-0.50	0.20	0.56	yes	1	1.78
sp|Q86U06|RBM23_HUMAN input_rna_1_2428-2595	-0.50	0.20	0.71	yes	1	1.78
sp|Q01844|EWS_HUMAN input_rna_1_2425-2595	-0.49	0.20	0.55	yes	1	1.78
sp|Q9BWE0|REPI1_HUMAN input_rna_1_2425-2595	-0.49	0.20	0.67	yes	1	1.78
sp|Q9BWE0|REPI1_HUMAN input_rna_1_2428-2595	-0.49	0.20	0.68	yes	1	1.78
sp|Q8N5F7|NKAP_HUMAN input_rna_1_2465-2595	-0.46	0.22	0.94	yes	1	1.78
sp|P78563|RED1_HUMAN input_rna_1_2436-2587	-0.45	0.22	0.65	yes	1	1.78
sp|Q05519|SRS11_HUMAN input_rna_1_2452-2595	-0.45	0.22	0.76	yes	1	1.78
sp|Q92901|RL3L_HUMAN input_rna_1_2452-2595	-0.45	0.22	0.87	yes	1	1.78
sp|Q96ME7|ZN512_HUMAN input_rna_1_2452-2595	-0.45	0.22	0.85	yes	1	1.78
sp|Q5SZQ8|CELF3_HUMAN input_rna_1_2465-2595	-0.45	0.22	0.92	yes	1	1.78
sp|Q9NXZ2|DDX43_HUMAN input_rna_1_2432-2593	-0.44	0.22	0.61	yes	1	1.78
sp|Q92901|RL3L_HUMAN input_rna_1_2459-2595	-0.44	0.22	0.91	yes	1	1.78
sp|Q15056|IF4H_HUMAN input_rna_1_2482-2595	-0.44	0.22	0.90	yes	1	1.78
sp|Q5SZQ8|CELF3_HUMAN input_rna_1_2432-2593	-0.43	0.22	0.87	yes	1	1.78
sp|P51116|FXR2_HUMAN input_rna_1_2436-2587	-0.43	0.22	0.63	yes	1	1.78
sp|P19338|NUCL_HUMAN input_rna_1_2444-2595	-0.43	0.24	0.54	yes	1	1.78
sp|Q05519|SRS11_HUMAN input_rna_1_2444-2595	-0.43	0.22	0.77	yes	1	1.78
sp|Q5SZQ8|CELF3_HUMAN input_rna_1_2444-2595	-0.43	0.22	0.91	yes	1	1.78
sp|Q92901|RL3L_HUMAN input_rna_1_2444-2595	-0.43	0.22	0.85	yes	1	1.78
sp|O00571|DDX3X_HUMAN input_rna_1_2459-2595	-0.43	0.24	0.70	yes	1	1.78
sp|Q8N5F7|NKAP_HUMAN input_rna_1_2459-2595	-0.43	0.22	0.94	yes	1	1.78
sp|Q9Y606|TRUA_HUMAN input_rna_1_2459-2595	-0.43	0.22	0.96	yes	1	1.78
sp|Q5VYV0|FOXB2_HUMAN input_rna_1_2471-2595	-0.43	0.24	0.96	yes	1	1.78
sp|Q05519|SRS11_HUMAN input_rna_1_2462-2595	-0.42	0.24	0.82	yes	1	1.78
sp|Q6XE24|RBMS3_HUMAN input_rna_1_2462-2595	-0.42	0.24	0.96	yes	1	1.78
sp|Q8N5F7|NKAP_HUMAN input_rna_1_2462-2595	-0.42	0.24	0.96	yes	1	1.78
sp|Q05519|SRS11_HUMAN input_rna_1_2471-2595	-0.42	0.24	0.79	yes	1	1.78
sp|Q8N5F7|NKAP_HUMAN input_rna_1_2471-2595	-0.42	0.24	0.96	yes	1	1.78
sp|Q96BT7|ALKB8_HUMAN input_rna_1_2491-2595	-0.37	0.28	0.78	yes	1	1.78
sp|Q9NQZ3|DAZ1_HUMAN input_rna_1_2491-2595	-0.37	0.28	0.74	yes	1	1.78
sp|Q92841|DDX17_HUMAN input_rna_1_509-640	-0.07	0.54	0.88	yes	1	1.78
sp|Q9H6T0|ESRP2_HUMAN input_rna_1_509-640	-0.07	0.54	0.87	yes	1	1.78
sp|P22087|FBRL_HUMAN input_rna_1_509-640	-0.05	0.57	0.98	yes	1	1.78
sp|Q12947|FOXF2_HUMAN input_rna_1_468-649	0.12	0.69	0.99	yes	1	1.77
sp|Q92901|RL3L_HUMAN input_rna_1_468-649	0.12	0.69	0.99	yes	1	1.77
sp|O75616|ERAL1_HUMAN input_rna_1_468-649	0.10	0.67	0.99	yes	1	1.77
sp|P23771|GATA3_HUMAN input_rna_1_468-649	0.10	0.67	0.99	yes	1	1.77
sp|Q9NRX1|PNO1_HUMAN input_rna_1_468-649	0.10	0.67	0.99	yes	1	1.77
sp|Q9BY77|PDIP3_HUMAN input_rna_1_475-661	0.10	0.69	0.99	yes	1	1.77
sp|Q569K4|Z385B_HUMAN input_rna_1_2407-2595	-0.65	0.14	0.23	yes	1	1.77
sp|P19544|WT1_HUMAN input_rna_1_2407-2595	-0.64	0.14	0.26	yes	1	1.77
sp|P60008|HILS1_HUMAN input_rna_1_2407-2595	-0.64	0.14	0.22	yes	1	1.77
sp|Q12849|GRSF1_HUMAN input_rna_1_2407-2595	-0.64	0.14	0.24	yes	1	1.77
sp|Q96BT7|ALKB8_HUMAN input_rna_1_2407-2595	-0.64	0.14	0.31	yes	1	1.77
sp|Q9BX46|RBM24_HUMAN input_rna_1_2407-2595	-0.64	0.17	0.25	yes	1	1.77
sp|O95793|STAU1_HUMAN input_rna_1_2428-2595	-0.53	0.20	0.63	yes	1	1.77
sp|Q05519|SRS11_HUMAN input_rna_1_2428-2595	-0.53	0.20	0.50	yes	1	1.77
sp|Q5SZQ8|CELF3_HUMAN input_rna_1_2428-2595	-0.53	0.20	0.62	yes	1	1.77
sp|Q05519|SRS11_HUMAN input_rna_1_2425-2595	-0.52	0.20	0.53	yes	1	1.77
sp|P19544|WT1_HUMAN input_rna_1_2428-2595	-0.52	0.20	0.68	yes	1	1.77
sp|Q96G46|DUS3L_HUMAN input_rna_1_2428-2595	-0.52	0.20	0.50	yes	1	1.77
sp|O95793|STAU1_HUMAN input_rna_1_2425-2595	-0.51	0.20	0.68	yes	1	1.77
sp|O95793|STAU1_HUMAN input_rna_1_2432-2593	-0.47	0.22	0.82	yes	1	1.77
sp|Q9Y606|TRUA_HUMAN input_rna_1_2432-2593	-0.47	0.22	0.81	yes	1	1.77
sp|P21128|ENDOU_HUMAN input_rna_1_2452-2595	-0.47	0.22	0.87	yes	1	1.77
sp|Q9Y606|TRUA_HUMAN input_rna_1_2452-2595	-0.47	0.22	0.92	yes	1	1.77
sp|O75616|ERAL1_HUMAN input_rna_1_2465-2595	-0.47	0.22	0.93	yes	1	1.77
sp|P51116|FXR2_HUMAN input_rna_1_2432-2593	-0.46	0.22	0.58	yes	1	1.77
sp|Q9H6T0|ESRP2_HUMAN input_rna_1_2432-2593	-0.46	0.22	0.52	yes	1	1.77
sp|P21128|ENDOU_HUMAN input_rna_1_2436-2587	-0.46	0.22	0.82	yes	1	1.77
sp|P33240|CSTF2_HUMAN input_rna_1_2436-2587	-0.46	0.22	0.84	yes	1	1.77
sp|Q05519|SRS11_HUMAN input_rna_1_2436-2587	-0.46	0.22	0.73	yes	1	1.77
sp|Q8N8A6|DDX51_HUMAN input_rna_1_2436-2587	-0.46	0.22	0.63	yes	1	1.77
sp|Q92901|RL3L_HUMAN input_rna_1_2436-2587	-0.46	0.22	0.81	yes	1	1.77
sp|O95793|STAU1_HUMAN input_rna_1_2452-2595	-0.46	0.22	0.84	yes	1	1.77
sp|Q8IU60|DCP2_HUMAN input_rna_1_2452-2595	-0.46	0.22	0.92	yes	1	1.77
sp|Q86U06|RBM23_HUMAN input_rna_1_2465-2595	-0.46	0.22	0.94	yes	1	1.77
sp|Q00059|TFAM_HUMAN input_rna_1_2482-2595	-0.46	0.22	0.90	yes	1	1.77
sp|Q05519|SRS11_HUMAN input_rna_1_2482-2595	-0.46	0.22	0.80	yes	1	1.77
sp|P33240|CSTF2_HUMAN input_rna_1_2432-2593	-0.45	0.22	0.84	yes	1	1.77
sp|Q05519|SRS11_HUMAN input_rna_1_2432-2593	-0.45	0.22	0.71	yes	1	1.77
sp|Q9Y606|TRUA_HUMAN input_rna_1_2436-2587	-0.45	0.22	0.91	yes	1	1.77
sp|Q9NS39|RED2_HUMAN input_rna_1_2444-2595	-0.45	0.22	0.60	yes	1	1.77
sp|Q9Y606|TRUA_HUMAN input_rna_1_2444-2595	-0.45	0.22	0.91	yes	1	1.77
sp|Q12947|FOXF2_HUMAN input_rna_1_2482-2595	-0.45	0.22	0.94	yes	1	1.77
sp|P21128|ENDOU_HUMAN input_rna_1_2444-2595	-0.44	0.22	0.85	yes	1	1.77
sp|Q8IU60|DCP2_HUMAN input_rna_1_2459-2595	-0.44	0.22	0.95	yes	1	1.77
sp|Q5VYV0|FOXB2_HUMAN input_rna_1_2462-2595	-0.44	0.22	0.95	yes	1	1.77
sp|Q86U06|RBM23_HUMAN input_rna_1_2471-2595	-0.44	0.22	0.95	yes	1	1.77
sp|Q9Y606|TRUA_HUMAN input_rna_1_2471-2595	-0.44	0.22	0.96	yes	1	1.77
sp|Q5SZQ8|CELF3_HUMAN input_rna_1_2462-2595	-0.43	0.24	0.94	yes	1	1.77
sp|Q86U06|RBM23_HUMAN input_rna_1_2462-2595	-0.43	0.22	0.95	yes	1	1.77
sp|P51003|PAPOA_HUMAN input_rna_1_2491-2595	-0.40	0.26	0.72	yes	1	1.77
sp|Q96AE4|FUBP1_HUMAN input_rna_1_2491-2595	-0.39	0.26	0.81	yes	1	1.77
sp|Q9NQZ3|DAZ1_HUMAN input_rna_1_509-640	-0.10	0.52	0.87	yes	1	1.77
sp|Q9GZR2|REXO4_HUMAN input_rna_1_509-640	-0.08	0.54	0.99	yes	1	1.77
sp|P21128|ENDOU_HUMAN input_rna_1_468-649	0.08	0.67	0.99	yes	1	1.76
sp|Q05519|SRS11_HUMAN input_rna_1_468-649	0.08	0.67	0.99	yes	1	1.76
sp|Q9NVV4|PAPD1_HUMAN input_rna_1_468-649	0.08	0.67	0.99	yes	1	1.76
sp|Q53EL6|PDCD4_HUMAN input_rna_1_468-649	0.06	0.66	0.99	yes	1	1.76
sp|Q86U06|RBM23_HUMAN input_rna_1_2407-2595	-0.67	0.14	0.22	yes	1	1.76
sp|Q8N6W0|CELF5_HUMAN input_rna_1_2407-2595	-0.67	0.14	0.20	yes	1	1.76
sp|P19338|NUCL_HUMAN input_rna_1_2407-2595	-0.66	0.14	0.28	yes	1	1.76
sp|Q9H6T0|ESRP2_HUMAN input_rna_1_2407-2595	-0.66	0.14	0.30	yes	1	1.76
sp|Q9NS39|RED2_HUMAN input_rna_1_2407-2595	-0.66	0.14	0.32	yes	1	1.76
sp|Q9Y606|TRUA_HUMAN input_rna_1_2407-2595	-0.66	0.14	0.22	yes	1	1.76
sp|Q92901|RL3L_HUMAN input_rna_1_2428-2595	-0.55	0.17	0.47	yes	1	1.76
sp|Q9NVV4|PAPD1_HUMAN input_rna_1_2425-2595	-0.54	0.17	0.59	yes	1	1.76
sp|Q9BTD8|RBM42_HUMAN input_rna_1_2428-2595	-0.54	0.17	0.49	yes	1	1.76
sp|P19544|WT1_HUMAN input_rna_1_2425-2595	-0.53	0.20	0.62	yes	1	1.76
sp|Q86U06|RBM23_HUMAN input_rna_1_2425-2595	-0.53	0.20	0.61	yes	1	1.76
sp|P78563|RED1_HUMAN input_rna_1_2432-2593	-0.49	0.20	0.59	yes	1	1.76
sp|Q53EL6|PDCD4_HUMAN input_rna_1_2432-2593	-0.49	0.20	0.76	yes	1	1.76
sp|O76094|SRP72_HUMAN input_rna_1_2436-2587	-0.49	0.20	0.57	yes	1	1.76
sp|Q2TB10|ZN800_HUMAN input_rna_1_2436-2587	-0.49	0.20	0.59	yes	1	1.76
sp|Q53EL6|PDCD4_HUMAN input_rna_1_2436-2587	-0.49	0.20	0.80	yes	1	1.76
sp|Q92901|RL3L_HUMAN input_rna_1_2465-2595	-0.49	0.20	0.86	yes	1	1.76
sp|C9JE40|PATL2_HUMAN input_rna_1_2432-2593	-0.48	0.22	0.64	yes	1	1.76
sp|P21128|ENDOU_HUMAN input_rna_1_2432-2593	-0.48	0.22	0.71	yes	1	1.76
sp|Q8N8A6|DDX51_HUMAN input_rna_1_2432-2593	-0.48	0.20	0.58	yes	1	1.76
sp|Q9BTD8|RBM42_HUMAN input_rna_1_2432-2593	-0.48	0.22	0.69	yes	1	1.76
sp|C9JE40|PATL2_HUMAN input_rna_1_2436-2587	-0.48	0.20	0.67	yes	1	1.76
sp|O95793|STAU1_HUMAN input_rna_1_2436-2587	-0.48	0.22	0.81	yes	1	1.76
sp|Q06265|EXOS9_HUMAN input_rna_1_2436-2587	-0.48	0.20	0.87	yes	1	1.76
sp|Q13769|THOC5_HUMAN input_rna_1_2436-2587	-0.48	0.20	0.52	yes	1	1.76
sp|Q9BTD8|RBM42_HUMAN input_rna_1_2436-2587	-0.48	0.22	0.72	yes	1	1.76
sp|Q5SZQ8|CELF3_HUMAN input_rna_1_2452-2595	-0.48	0.20	0.86	yes	1	1.76
sp|Q8N5F7|NKAP_HUMAN input_rna_1_2452-2595	-0.48	0.20	0.87	yes	1	1.76
sp|Q9Y606|TRUA_HUMAN input_rna_1_2465-2595	-0.48	0.22	0.93	yes	1	1.76
sp|Q92901|RL3L_HUMAN input_rna_1_2432-2593	-0.47	0.22	0.72	yes	1	1.76
sp|Q96J87|CELF6_HUMAN input_rna_1_2444-2595	-0.47	0.22	0.73	yes	1	1.76
sp|Q96ME7|ZN512_HUMAN input_rna_1_2459-2595	-0.47	0.22	0.83	yes	1	1.76
sp|P36578|RL4_HUMAN input_rna_1_2482-2595	-0.47	0.22	0.95	yes	1	1.76
sp|Q5VYV0|FOXB2_HUMAN input_rna_1_2482-2595	-0.47	0.22	0.95	yes	1	1.76
sp|Q75WM6|H1FNT_HUMAN input_rna_1_2482-2595	-0.47	0.22	0.86	yes	1	1.76
sp|Q9BY77|PDIP3_HUMAN input_rna_1_2482-2595	-0.47	0.22	0.94	yes	1	1.76
sp|Q8IU60|DCP2_HUMAN input_rna_1_2444-2595	-0.46	0.22	0.87	yes	1	1.76
sp|P21128|ENDOU_HUMAN input_rna_1_2459-2595	-0.46	0.22	0.90	yes	1	1.76
sp|Q6MZP7|LIN54_HUMAN input_rna_1_2459-2595	-0.46	0.22	0.64	yes	1	1.76
sp|O95793|STAU1_HUMAN input_rna_1_2444-2595	-0.45	0.22	0.85	yes	1	1.76
sp|Q15056|IF4H_HUMAN input_rna_1_2462-2595	-0.45	0.22	0.86	yes	1	1.76
sp|Q92901|RL3L_HUMAN input_rna_1_2462-2595	-0.45	0.22	0.90	yes	1	1.76
sp|Q6MZP7|LIN54_HUMAN input_rna_1_2471-2595	-0.45	0.22	0.64	yes	1	1.76
sp|Q6XE24|RBMS3_HUMAN input_rna_1_2471-2595	-0.45	0.22	0.94	yes	1	1.76
sp|Q9GZR2|REXO4_HUMAN input_rna_1_2491-2595	-0.40	0.24	0.98	yes	1	1.76
sp|Q8N5F7|NKAP_HUMAN input_rna_1_509-640	-0.13	0.50	0.99	yes	1	1.76
sp|Q9H0K6|PUS7L_HUMAN input_rna_1_509-640	-0.12	0.50	0.84	yes	1	1.76
sp|Q8N228|SCML4_HUMAN input_rna_1_509-640	-0.11	0.52	0.99	yes	1	1.76
sp|Q05519|SRS11_HUMAN input_rna_1_475-661	0.05	0.66	0.99	yes	1	1.75
sp|O00584|RNT2_HUMAN input_rna_1_468-649	0.04	0.63	0.99	yes	1	1.75
sp|Q15056|IF4H_HUMAN input_rna_1_468-649	0.04	0.63	0.99	yes	1	1.75
sp|Q6XE24|RBMS3_HUMAN input_rna_1_475-661	0.04	0.63	0.99	yes	1	1.75
sp|Q8IU60|DCP2_HUMAN input_rna_1_475-661	0.04	0.63	0.99	yes	1	1.75
sp|Q92901|RL3L_HUMAN input_rna_1_475-661	0.04	0.63	0.98	yes	1	1.75
sp|Q13838|DX39B_HUMAN input_rna_1_475-661	0.03	0.63	0.99	yes	1	1.75
sp|Q15056|IF4H_HUMAN input_rna_1_475-661	0.02	0.63	0.99	yes	1	1.75
sp|Q86U44|MTA70_HUMAN input_rna_1_2407-2595	-0.69	0.14	0.20	yes	1	1.75
sp|Q9NVV4|PAPD1_HUMAN input_rna_1_2407-2595	-0.69	0.14	0.20	yes	1	1.75
sp|A0PJM3|GORL_HUMAN input_rna_1_2407-2595	-0.68	0.14	0.19	yes	1	1.75
sp|P51116|FXR2_HUMAN input_rna_1_2407-2595	-0.68	0.14	0.28	yes	1	1.75
sp|Q96I24|FUBP3_HUMAN input_rna_1_2407-2595	-0.68	0.14	0.21	yes	1	1.75
sp|Q9BTD8|RBM42_HUMAN input_rna_1_2407-2595	-0.68	0.14	0.18	yes	1	1.75
sp|Q9BXS6|NUSAP_HUMAN input_rna_1_2407-2595	-0.68	0.14	0.20	yes	1	1.75
sp|O95793|STAU1_HUMAN input_rna_1_2407-2595	-0.67	0.14	0.23	yes	1	1.75
sp|Q92901|RL3L_HUMAN input_rna_1_2407-2595	-0.67	0.14	0.19	yes	1	1.75
sp|Q12849|GRSF1_HUMAN input_rna_1_2428-2595	-0.57	0.17	0.44	yes	1	1.75
sp|Q9NXZ2|DDX43_HUMAN input_rna_1_2428-2595	-0.57	0.17	0.45	yes	1	1.75
sp|Q9NRJ5|PAPOB_HUMAN input_rna_1_2425-2595	-0.56	0.17	0.45	yes	1	1.75
sp|Q6MZP7|LIN54_HUMAN input_rna_1_2428-2595	-0.56	0.17	0.48	yes	1	1.75
sp|Q8N6W0|CELF5_HUMAN input_rna_1_2428-2595	-0.56	0.17	0.44	yes	1	1.75
sp|Q9NS39|RED2_HUMAN input_rna_1_2428-2595	-0.56	0.17	0.46	yes	1	1.75
sp|P23771|GATA3_HUMAN input_rna_1_2425-2595	-0.55	0.17	0.56	yes	1	1.75
sp|Q92901|RL3L_HUMAN input_rna_1_2425-2595	-0.55	0.17	0.43	yes	1	1.75
sp|Q9P013|CWC15_HUMAN input_rna_1_2425-2595	-0.55	0.17	0.59	yes	1	1.75
sp|Q53EL6|PDCD4_HUMAN input_rna_1_2428-2595	-0.55	0.17	0.53	yes	1	1.75
sp|Q9Y606|TRUA_HUMAN input_rna_1_2428-2595	-0.55	0.17	0.54	yes	1	1.75
sp|O76094|SRP72_HUMAN input_rna_1_2432-2593	-0.50	0.20	0.55	yes	1	1.75
sp|Q2TB10|ZN800_HUMAN input_rna_1_2432-2593	-0.50	0.20	0.56	yes	1	1.75
sp|Q8IU60|DCP2_HUMAN input_rna_1_2432-2593	-0.50	0.20	0.70	yes	1	1.75
sp|Q8N6W0|CELF5_HUMAN input_rna_1_2432-2593	-0.50	0.20	0.59	yes	1	1.75
sp|Q9BWE0|REPI1_HUMAN input_rna_1_2436-2587	-0.50	0.20	0.74	yes	1	1.75
sp|Q9NQZ3|DAZ1_HUMAN input_rna_1_2436-2587	-0.50	0.20	0.55	yes	1	1.75
sp|Q13838|DX39B_HUMAN input_rna_1_2452-2595	-0.50	0.20	0.88	yes	1	1.75
sp|O00571|DDX3X_HUMAN input_rna_1_2465-2595	-0.50	0.20	0.61	yes	1	1.75
sp|Q6MZP7|LIN54_HUMAN input_rna_1_2465-2595	-0.50	0.20	0.61	yes	1	1.75
sp|Q8IU60|DCP2_HUMAN input_rna_1_2465-2595	-0.50	0.20	0.89	yes	1	1.75
sp|Q06265|EXOS9_HUMAN input_rna_1_2432-2593	-0.49	0.20	0.81	yes	1	1.75
sp|Q9BWE0|REPI1_HUMAN input_rna_1_2432-2593	-0.49	0.20	0.74	yes	1	1.75
sp|Q8IU60|DCP2_HUMAN input_rna_1_2436-2587	-0.49	0.20	0.81	yes	1	1.75
sp|P33240|CSTF2_HUMAN input_rna_1_2444-2595	-0.49	0.20	0.80	yes	1	1.75
sp|Q01844|EWS_HUMAN input_rna_1_2444-2595	-0.49	0.20	0.59	yes	1	1.75
sp|P21128|ENDOU_HUMAN input_rna_1_2465-2595	-0.49	0.20	0.87	yes	1	1.75
sp|Q96G46|DUS3L_HUMAN input_rna_1_2444-2595	-0.48	0.22	0.60	yes	1	1.75
sp|Q9BX46|RBM24_HUMAN input_rna_1_2482-2595	-0.48	0.20	0.87	yes	1	1.75
sp|Q9GZR2|REXO4_HUMAN input_rna_1_2482-2595	-0.48	0.20	0.94	yes	1	1.75
sp|Q9NQT4|EXOS5_HUMAN input_rna_1_2482-2595	-0.48	0.22	0.88	yes	1	1.75
sp|Q9Y606|TRUA_HUMAN input_rna_1_2482-2595	-0.48	0.22	0.94	yes	1	1.75
sp|P51003|PAPOA_HUMAN input_rna_1_2444-2595	-0.47	0.22	0.58	yes	1	1.75
sp|P19474|RO52_HUMAN input_rna_1_2459-2595	-0.47	0.22	0.81	yes	1	1.75
sp|Q13838|DX39B_HUMAN input_rna_1_2459-2595	-0.47	0.22	0.92	yes	1	1.75
sp|Q9BY77|PDIP3_HUMAN input_rna_1_2462-2595	-0.47	0.22	0.94	yes	1	1.75
sp|Q9GZR2|REXO4_HUMAN input_rna_1_2471-2595	-0.47	0.22	0.94	yes	1	1.75
sp|P19338|NUCL_HUMAN input_rna_1_2462-2595	-0.46	0.22	0.57	yes	1	1.75
sp|Q92901|RL3L_HUMAN input_rna_1_2471-2595	-0.46	0.22	0.89	yes	1	1.75
sp|Q9NS39|RED2_HUMAN input_rna_1_2471-2595	-0.46	0.22	0.61	yes	1	1.75
sp|Q9Y606|TRUA_HUMAN input_rna_1_2462-2595	-0.45	0.22	0.95	yes	1	1.75
sp|P22087|FBRL_HUMAN input_rna_1_2491-2595	-0.43	0.24	0.88	yes	1	1.75
sp|P19544|WT1_HUMAN input_rna_1_2491-2595	-0.42	0.24	0.97	yes	1	1.75
sp|Q07666|KHDR1_HUMAN input_rna_1_2491-2595	-0.42	0.24	0.96	yes	1	1.75
sp|Q5VYV0|FOXB2_HUMAN input_rna_1_2491-2595	-0.42	0.24	0.97	yes	1	1.75
sp|Q9H0K6|PUS7L_HUMAN input_rna_1_2491-2595	-0.42	0.24	0.71	yes	1	1.75
sp|Q9Y606|TRUA_HUMAN input_rna_1_2491-2595	-0.42	0.24	0.98	yes	1	1.75
sp|P05455|LA_HUMAN input_rna_1_509-640	-0.16	0.47	0.99	yes	1	1.75
sp|Q86X95|CIR1_HUMAN input_rna_1_509-640	-0.16	0.47	0.99	yes	1	1.75
sp|Q96Q11|TRNT1_HUMAN input_rna_1_468-649	0.02	0.61	0.99	yes	1	1.74
sp|Q12947|FOXF2_HUMAN input_rna_1_475-661	0.02	0.61	0.99	yes	1	1.74
sp|P14314|GLU2B_HUMAN input_rna_1_468-649	0.01	0.61	0.93	yes	1	1.74
sp|Q9NQT4|EXOS5_HUMAN input_rna_1_468-649	0.01	0.61	0.99	yes	1	1.74
sp|P09661|RU2A_HUMAN input_rna_1_475-661	0.01	0.61	0.99	yes	1	1.74
sp|P21128|ENDOU_HUMAN input_rna_1_475-661	0.01	0.61	0.98	yes	1	1.74
sp|Q86X95|CIR1_HUMAN input_rna_1_475-661	0.01	0.61	0.99	yes	1	1.74
sp|O00571|DDX3X_HUMAN input_rna_1_468-649	0.00	0.61	0.93	yes	1	1.74
sp|Q86X95|CIR1_HUMAN input_rna_1_468-649	0.00	0.61	0.99	yes	1	1.74
sp|Q9Y606|TRUA_HUMAN input_rna_1_468-649	0.00	0.61	0.99	yes	1	1.74
sp|O76094|SRP72_HUMAN input_rna_1_2407-2595	-0.71	0.14	0.26	yes	1	1.74
sp|Q8IU60|DCP2_HUMAN input_rna_1_2407-2595	-0.71	0.14	0.16	yes	1	1.74
sp|O95758|PTBP3_HUMAN input_rna_1_2407-2595	-0.70	0.14	0.15	yes	1	1.74
sp|Q9H1J1|REN3A_HUMAN input_rna_1_2407-2595	-0.70	0.14	0.16	yes	1	1.74
sp|P21128|ENDOU_HUMAN input_rna_1_2407-2595	-0.69	0.14	0.18	yes	1	1.74
sp|Q8N8A6|DDX51_HUMAN input_rna_1_2407-2595	-0.69	0.14	0.27	yes	1	1.74
sp|P21128|ENDOU_HUMAN input_rna_1_2425-2595	-0.58	0.17	0.39	yes	1	1.74
sp|Q9Y606|TRUA_HUMAN input_rna_1_2425-2595	-0.58	0.17	0.44	yes	1	1.74
sp|C9JE40|PATL2_HUMAN input_rna_1_2428-2595	-0.58	0.17	0.37	yes	1	1.74
sp|Q569K4|Z385B_HUMAN input_rna_1_2428-2595	-0.58	0.17	0.44	yes	1	1.74
sp|Q96BT7|ALKB8_HUMAN input_rna_1_2428-2595	-0.58	0.17	0.46	yes	1	1.74
sp|Q8N6W0|CELF5_HUMAN input_rna_1_2425-2595	-0.57	0.17	0.42	yes	1	1.74
sp|Q9BTD8|RBM42_HUMAN input_rna_1_2425-2595	-0.57	0.17	0.43	yes	1	1.74
sp|P21128|ENDOU_HUMAN input_rna_1_2428-2595	-0.57	0.17	0.43	yes	1	1.74
sp|P23771|GATA3_HUMAN input_rna_1_2428-2595	-0.57	0.17	0.53	yes	1	1.74
sp|Q8IU60|DCP2_HUMAN input_rna_1_2428-2595	-0.57	0.17	0.46	yes	1	1.74
sp|Q53EL6|PDCD4_HUMAN input_rna_1_2425-2595	-0.56	0.17	0.49	yes	1	1.74
sp|Q5SZQ8|CELF3_HUMAN input_rna_1_2425-2595	-0.56	0.17	0.49	yes	1	1.74
sp|Q13049|TRI32_HUMAN input_rna_1_2436-2587	-0.53	0.20	0.53	yes	1	1.74
sp|Q569K4|Z385B_HUMAN input_rna_1_2432-2593	-0.52	0.20	0.67	yes	1	1.74
sp|Q569K4|Z385B_HUMAN input_rna_1_2436-2587	-0.52	0.20	0.72	yes	1	1.74
sp|Q8N6W0|CELF5_HUMAN input_rna_1_2436-2587	-0.52	0.20	0.60	yes	1	1.74
sp|Q96ME7|ZN512_HUMAN input_rna_1_2465-2595	-0.52	0.20	0.73	yes	1	1.74
sp|Q12849|GRSF1_HUMAN input_rna_1_2432-2593	-0.51	0.20	0.63	yes	1	1.74
sp|Q13769|THOC5_HUMAN input_rna_1_2432-2593	-0.51	0.20	0.50	yes	1	1.74
sp|Q12849|GRSF1_HUMAN input_rna_1_2436-2587	-0.51	0.20	0.66	yes	1	1.74
sp|Q9BWT3|PAPOG_HUMAN input_rna_1_2436-2587	-0.51	0.20	0.53	yes	1	1.74
sp|Q9NS39|RED2_HUMAN input_rna_1_2465-2595	-0.51	0.20	0.59	yes	1	1.74
sp|Q9NRJ5|PAPOB_HUMAN input_rna_1_2444-2595	-0.50	0.20	0.58	yes	1	1.74
sp|P19474|RO52_HUMAN input_rna_1_2452-2595	-0.50	0.20	0.74	yes	1	1.74
sp|P23771|GATA3_HUMAN input_rna_1_2452-2595	-0.50	0.20	0.86	yes	1	1.74
sp|Q9NVV4|PAPD1_HUMAN input_rna_1_2452-2595	-0.50	0.20	0.79	yes	1	1.74
sp|Q15056|IF4H_HUMAN input_rna_1_2465-2595	-0.50	0.20	0.78	yes	1	1.74
sp|Q9BX46|RBM24_HUMAN input_rna_1_2465-2595	-0.50	0.20	0.84	yes	1	1.74
sp|P21128|ENDOU_HUMAN input_rna_1_2482-2595	-0.50	0.20	0.88	yes	1	1.74
sp|P60900|PSA6_HUMAN input_rna_1_2482-2595	-0.50	0.20	0.86	yes	1	1.74
sp|Q86U06|RBM23_HUMAN input_rna_1_2482-2595	-0.50	0.20	0.90	yes	1	1.74
sp|Q86X95|CIR1_HUMAN input_rna_1_2482-2595	-0.50	0.20	0.90	yes	1	1.74
sp|Q92901|RL3L_HUMAN input_rna_1_2482-2595	-0.50	0.20	0.86	yes	1	1.74
sp|Q06265|EXOS9_HUMAN input_rna_1_2444-2595	-0.49	0.20	0.85	yes	1	1.74
sp|Q53EL6|PDCD4_HUMAN input_rna_1_2444-2595	-0.49	0.20	0.79	yes	1	1.74
sp|O75648|MTU1_HUMAN input_rna_1_2459-2595	-0.49	0.20	0.89	yes	1	1.74
sp|Q96Q11|TRNT1_HUMAN input_rna_1_2459-2595	-0.49	0.20	0.90	yes	1	1.74
sp|Q9BY77|PDIP3_HUMAN input_rna_1_2459-2595	-0.49	0.20	0.90	yes	1	1.74
sp|O00584|RNT2_HUMAN input_rna_1_2482-2595	-0.49	0.20	0.83	yes	1	1.74
sp|Q6XE24|RBMS3_HUMAN input_rna_1_2482-2595	-0.49	0.20	0.92	yes	1	1.74
sp|Q86SE5|RALYL_HUMAN input_rna_1_2482-2595	-0.49	0.20	0.82	yes	1	1.74
sp|Q9NPD3|EXOS4_HUMAN input_rna_1_2482-2595	-0.49	0.20	0.86	yes	1	1.74
sp|Q9NS39|RED2_HUMAN input_rna_1_2459-2595	-0.48	0.20	0.60	yes	1	1.74
sp|Q00059|TFAM_HUMAN input_rna_1_2462-2595	-0.48	0.22	0.86	yes	1	1.74
sp|P78563|RED1_HUMAN input_rna_1_2471-2595	-0.48	0.22	0.60	yes	1	1.74
sp|Q13838|DX39B_HUMAN input_rna_1_2471-2595	-0.48	0.22	0.92	yes	1	1.74
sp|Q86X95|CIR1_HUMAN input_rna_1_2471-2595	-0.48	0.22	0.91	yes	1	1.74
sp|O75616|ERAL1_HUMAN input_rna_1_2462-2595	-0.47	0.22	0.93	yes	1	1.74
sp|P21128|ENDOU_HUMAN input_rna_1_2462-2595	-0.47	0.22	0.89	yes	1	1.74
sp|Q8IU60|DCP2_HUMAN input_rna_1_2462-2595	-0.47	0.22	0.93	yes	1	1.74
sp|O75616|ERAL1_HUMAN input_rna_1_2471-2595	-0.47	0.22	0.92	yes	1	1.74
sp|P21128|ENDOU_HUMAN input_rna_1_2471-2595	-0.47	0.22	0.90	yes	1	1.74
sp|Q8IU60|DCP2_HUMAN input_rna_1_2471-2595	-0.47	0.22	0.93	yes	1	1.74
sp|Q9BY77|PDIP3_HUMAN input_rna_1_2471-2595	-0.47	0.22	0.93	yes	1	1.74
sp|Q6PJT7|ZC3HE_HUMAN input_rna_1_2491-2595	-0.45	0.22	0.69	yes	1	1.74
sp|Q86X95|CIR1_HUMAN input_rna_1_2491-2595	-0.45	0.22	0.95	yes	1	1.74
sp|Q96EY7|PTCD3_HUMAN input_rna_1_2491-2595	-0.45	0.22	0.68	yes	1	1.74
sp|P36578|RL4_HUMAN input_rna_1_2491-2595	-0.44	0.22	0.97	yes	1	1.74
sp|Q05519|SRS11_HUMAN input_rna_1_2491-2595	-0.44	0.22	0.83	yes	1	1.74
sp|Q86XN8|MEX3D_HUMAN input_rna_1_2491-2595	-0.44	0.22	0.74	yes	1	1.74
sp|Q8N5F7|NKAP_HUMAN input_rna_1_2491-2595	-0.43	0.22	0.96	yes	1	1.74
sp|P19544|WT1_HUMAN input_rna_1_509-640	-0.19	0.45	0.99	yes	1	1.74
sp|Q86SE5|RALYL_HUMAN input_rna_1_509-640	-0.18	0.45	0.98	yes	1	1.74
sp|Q96BT7|ALKB8_HUMAN input_rna_1_509-640	-0.17	0.45	0.89	yes	1	1.74
sp|O43310|CTIF_HUMAN input_rna_1_2407-2595	-0.73	0.14	0.11	yes	1	1.73
sp|P23771|GATA3_HUMAN input_rna_1_2407-2595	-0.72	0.14	0.16	yes	1	1.73
sp|Q8WTV1|THAP3_HUMAN input_rna_1_2407-2595	-0.72	0.14	0.12	yes	1	1.73
sp|Q9NY12|GAR1_HUMAN input_rna_1_2407-2595	-0.72	0.14	0.12	yes	1	1.73
sp|Q9UHB9|SRP68_HUMAN input_rna_1_2407-2595	-0.72	0.14	0.15	yes	1	1.73
sp|Q9Y235|ABEC2_HUMAN input_rna_1_2407-2595	-0.72	0.14	0.09	yes	1	1.73
sp|Q9BUR4|WAP53_HUMAN input_rna_1_2407-2595	-0.71	0.14	0.14	yes	1	1.73
sp|P51003|PAPOA_HUMAN input_rna_1_2428-2595	-0.61	0.17	0.43	yes	1	1.73
sp|Q12849|GRSF1_HUMAN input_rna_1_2425-2595	-0.60	0.17	0.37	yes	1	1.73
sp|A0PJM3|GORL_HUMAN input_rna_1_2428-2595	-0.60	0.17	0.41	yes	1	1.73
sp|Q86U44|MTA70_HUMAN input_rna_1_2428-2595	-0.60	0.17	0.43	yes	1	1.73
sp|Q9BX46|RBM24_HUMAN input_rna_1_2428-2595	-0.60	0.17	0.43	yes	1	1.73
sp|A0PJM3|GORL_HUMAN input_rna_1_2425-2595	-0.59	0.17	0.45	yes	1	1.73
sp|Q9BX46|RBM24_HUMAN input_rna_1_2425-2595	-0.59	0.17	0.44	yes	1	1.73
sp|P19338|NUCL_HUMAN input_rna_1_2428-2595	-0.59	0.17	0.36	yes	1	1.73
sp|Q06265|EXOS9_HUMAN input_rna_1_2428-2595	-0.59	0.17	0.47	yes	1	1.73
sp|Q2TB10|ZN800_HUMAN input_rna_1_2428-2595	-0.59	0.17	0.45	yes	1	1.73
sp|Q9BXS6|NUSAP_HUMAN input_rna_1_2428-2595	-0.59	0.17	0.46	yes	1	1.73
sp|Q9NVV4|PAPD1_HUMAN input_rna_1_2428-2595	-0.59	0.17	0.44	yes	1	1.73
sp|Q9P013|CWC15_HUMAN input_rna_1_2428-2595	-0.59	0.17	0.44	yes	1	1.73
sp|Q86U44|MTA70_HUMAN input_rna_1_2425-2595	-0.58	0.17	0.47	yes	1	1.73
sp|Q8IU60|DCP2_HUMAN input_rna_1_2425-2595	-0.58	0.17	0.42	yes	1	1.73
sp|Q96G46|DUS3L_HUMAN input_rna_1_2425-2595	-0.58	0.17	0.43	yes	1	1.73
sp|Q96Q11|TRNT1_HUMAN input_rna_1_2432-2593	-0.54	0.17	0.67	yes	1	1.73
sp|Q9NVP1|DDX18_HUMAN input_rna_1_2436-2587	-0.54	0.17	0.52	yes	1	1.73
sp|Q9BWT3|PAPOG_HUMAN input_rna_1_2432-2593	-0.53	0.20	0.49	yes	1	1.73
sp|Q9NQZ3|DAZ1_HUMAN input_rna_1_2432-2593	-0.53	0.20	0.48	yes	1	1.73
sp|Q96Q11|TRNT1_HUMAN input_rna_1_2436-2587	-0.53	0.20	0.76	yes	1	1.73
sp|O00584|RNT2_HUMAN input_rna_1_2465-2595	-0.53	0.20	0.75	yes	1	1.73
sp|Q13838|DX39B_HUMAN input_rna_1_2465-2595	-0.53	0.20	0.85	yes	1	1.73
sp|Q9GZR2|REXO4_HUMAN input_rna_1_2465-2595	-0.53	0.20	0.85	yes	1	1.73
sp|Q13838|DX39B_HUMAN input_rna_1_2444-2595	-0.52	0.20	0.78	yes	1	1.73
sp|Q96BT7|ALKB8_HUMAN input_rna_1_2444-2595	-0.52	0.20	0.55	yes	1	1.73
sp|O00584|RNT2_HUMAN input_rna_1_2452-2595	-0.52	0.20	0.74	yes	1	1.73
sp|O15523|DDX3Y_HUMAN input_rna_1_2452-2595	-0.52	0.20	0.57	yes	1	1.73
sp|O75648|MTU1_HUMAN input_rna_1_2452-2595	-0.52	0.20	0.82	yes	1	1.73
sp|Q6MZP7|LIN54_HUMAN input_rna_1_2452-2595	-0.52	0.20	0.57	yes	1	1.73
sp|Q96I24|FUBP3_HUMAN input_rna_1_2452-2595	-0.52	0.20	0.72	yes	1	1.73
sp|Q96Q11|TRNT1_HUMAN input_rna_1_2452-2595	-0.52	0.20	0.84	yes	1	1.73
sp|Q9NRX1|PNO1_HUMAN input_rna_1_2452-2595	-0.52	0.20	0.75	yes	1	1.73
sp|P19474|RO52_HUMAN input_rna_1_2465-2595	-0.52	0.20	0.69	yes	1	1.73
sp|Q9BY77|PDIP3_HUMAN input_rna_1_2465-2595	-0.52	0.20	0.86	yes	1	1.73
sp|P23771|GATA3_HUMAN input_rna_1_2444-2595	-0.51	0.20	0.82	yes	1	1.73
sp|Q96Q11|TRNT1_HUMAN input_rna_1_2444-2595	-0.51	0.20	0.81	yes	1	1.73
sp|Q9BX46|RBM24_HUMAN input_rna_1_2452-2595	-0.51	0.20	0.81	yes	1	1.73
sp|Q86X95|CIR1_HUMAN input_rna_1_2459-2595	-0.51	0.20	0.86	yes	1	1.73
sp|P22087|FBRL_HUMAN input_rna_1_2482-2595	-0.51	0.20	0.72	yes	1	1.73
sp|P60008|HILS1_HUMAN input_rna_1_2482-2595	-0.51	0.20	0.84	yes	1	1.73
sp|Q13838|DX39B_HUMAN input_rna_1_2482-2595	-0.51	0.20	0.90	yes	1	1.73
sp|Q8IU60|DCP2_HUMAN input_rna_1_2482-2595	-0.51	0.20	0.90	yes	1	1.73
sp|O95793|STAU1_HUMAN input_rna_1_2459-2595	-0.50	0.20	0.77	yes	1	1.73
sp|Q9BX46|RBM24_HUMAN input_rna_1_2459-2595	-0.50	0.20	0.85	yes	1	1.73
sp|Q9GZR2|REXO4_HUMAN input_rna_1_2459-2595	-0.50	0.20	0.89	yes	1	1.73
sp|O75648|MTU1_HUMAN input_rna_1_2471-2595	-0.50	0.20	0.91	yes	1	1.73
sp|O00584|RNT2_HUMAN input_rna_1_2462-2595	-0.49	0.20	0.83	yes	1	1.73
sp|Q15056|IF4H_HUMAN input_rna_1_2471-2595	-0.49	0.20	0.83	yes	1	1.73
sp|Q13838|DX39B_HUMAN input_rna_1_2462-2595	-0.48	0.20	0.92	yes	1	1.73
sp|Q9BX46|RBM24_HUMAN input_rna_1_2462-2595	-0.48	0.20	0.86	yes	1	1.73
sp|Q9NQT4|EXOS5_HUMAN input_rna_1_2462-2595	-0.48	0.22	0.87	yes	1	1.73
sp|Q9BX46|RBM24_HUMAN input_rna_1_2471-2595	-0.48	0.20	0.87	yes	1	1.73
sp|Q13310|PABP4_HUMAN input_rna_1_2491-2595	-0.46	0.22	0.74	yes	1	1.73
sp|P05455|LA_HUMAN input_rna_1_2491-2595	-0.45	0.22	0.92	yes	1	1.73
sp|Q9UN86|G3BP2_HUMAN input_rna_1_509-640	-0.22	0.40	0.96	yes	1	1.73
sp|P51003|PAPOA_HUMAN input_rna_1_509-640	-0.21	0.42	0.81	yes	1	1.73
sp|Q86XN8|MEX3D_HUMAN input_rna_1_509-640	-0.21	0.42	0.89	yes	1	1.73
sp|Q9Y606|TRUA_HUMAN input_rna_1_509-640	-0.21	0.42	0.99	yes	1	1.73
sp|O15226|NKRF_HUMAN input_rna_1_509-640	-0.20	0.42	0.80	yes	1	1.73
sp|O00584|RNT2_HUMAN input_rna_1_475-661	-0.04	0.57	0.99	yes	1	1.73
sp|Q9GZR2|REXO4_HUMAN input_rna_1_475-661	-0.03	0.59	0.98	yes	1	1.73
sp|O75648|MTU1_HUMAN input_rna_1_468-649	-0.02	0.59	0.99	yes	1	1.73
sp|Q05048|CSTF1_HUMAN input_rna_1_468-649	-0.02	0.59	0.99	yes	1	1.73
sp|Q9Y606|TRUA_HUMAN input_rna_1_475-661	-0.02	0.59	0.99	yes	1	1.73
sp|O95319|CELF2_HUMAN input_rna_1_2407-2595	-0.75	0.14	0.14	yes	1	1.72
sp|Q9NQ94|A1CF_HUMAN input_rna_1_2407-2595	-0.75	0.14	0.09	yes	1	1.72
sp|Q9NVP1|DDX18_HUMAN input_rna_1_2407-2595	-0.75	0.14	0.23	yes	1	1.72
sp|P43694|GATA4_HUMAN input_rna_1_2407-2595	-0.74	0.14	0.13	yes	1	1.72
sp|Q06265|EXOS9_HUMAN input_rna_1_2407-2595	-0.73	0.14	0.14	yes	1	1.72
sp|Q53EL6|PDCD4_HUMAN input_rna_1_2407-2595	-0.73	0.14	0.12	yes	1	1.72
sp|Q86SG3|DAZ4_HUMAN input_rna_1_2407-2595	-0.73	0.14	0.15	yes	1	1.72
sp|P60008|HILS1_HUMAN input_rna_1_2425-2595	-0.61	0.17	0.40	yes	1	1.72
sp|Q96I24|FUBP3_HUMAN input_rna_1_2425-2595	-0.61	0.17	0.40	yes	1	1.72
sp|P51116|FXR2_HUMAN input_rna_1_2428-2595	-0.61	0.17	0.42	yes	1	1.72
sp|P60008|HILS1_HUMAN input_rna_1_2428-2595	-0.61	0.17	0.38	yes	1	1.72
sp|Q96I24|FUBP3_HUMAN input_rna_1_2428-2595	-0.61	0.17	0.38	yes	1	1.72
sp|Q9H6T0|ESRP2_HUMAN input_rna_1_2428-2595	-0.61	0.17	0.40	yes	1	1.72
sp|Q9BXS6|NUSAP_HUMAN input_rna_1_2425-2595	-0.60	0.17	0.42	yes	1	1.72
sp|Q9BX46|RBM24_HUMAN input_rna_1_2432-2593	-0.57	0.17	0.59	yes	1	1.72
sp|Q05823|RN5A_HUMAN input_rna_1_2436-2587	-0.57	0.17	0.55	yes	1	1.72
sp|Q92499|DDX1_HUMAN input_rna_1_2436-2587	-0.57	0.17	0.47	yes	1	1.72
sp|Q96EY7|PTCD3_HUMAN input_rna_1_2436-2587	-0.57	0.17	0.41	yes	1	1.72
sp|Q96I24|FUBP3_HUMAN input_rna_1_2436-2587	-0.57	0.17	0.61	yes	1	1.72
sp|Q9BQ39|DDX50_HUMAN input_rna_1_2436-2587	-0.57	0.17	0.46	yes	1	1.72
sp|O95319|CELF2_HUMAN input_rna_1_2432-2593	-0.56	0.17	0.49	yes	1	1.72
sp|Q86U44|MTA70_HUMAN input_rna_1_2432-2593	-0.56	0.17	0.61	yes	1	1.72
sp|Q9H1J1|REN3A_HUMAN input_rna_1_2432-2593	-0.56	0.17	0.52	yes	1	1.72
sp|O75648|MTU1_HUMAN input_rna_1_2436-2587	-0.56	0.17	0.66	yes	1	1.72
sp|Q9BX46|RBM24_HUMAN input_rna_1_2436-2587	-0.56	0.17	0.66	yes	1	1.72
sp|P23771|GATA3_HUMAN input_rna_1_2432-2593	-0.55	0.17	0.68	yes	1	1.72
sp|Q9NVP1|DDX18_HUMAN input_rna_1_2432-2593	-0.55	0.17	0.50	yes	1	1.72
sp|P23771|GATA3_HUMAN input_rna_1_2436-2587	-0.55	0.17	0.72	yes	1	1.72
sp|Q9H1J1|REN3A_HUMAN input_rna_1_2436-2587	-0.55	0.17	0.57	yes	1	1.72
sp|P78563|RED1_HUMAN input_rna_1_2444-2595	-0.54	0.17	0.58	yes	1	1.72
sp|O75648|MTU1_HUMAN input_rna_1_2465-2595	-0.54	0.17	0.81	yes	1	1.72
sp|Q75WM6|H1FNT_HUMAN input_rna_1_2465-2595	-0.54	0.17	0.73	yes	1	1.72
sp|Q86X95|CIR1_HUMAN input_rna_1_2465-2595	-0.54	0.17	0.81	yes	1	1.72
sp|Q9NQT4|EXOS5_HUMAN input_rna_1_2465-2595	-0.54	0.17	0.76	yes	1	1.72
sp|Q9BX46|RBM24_HUMAN input_rna_1_2444-2595	-0.53	0.20	0.74	yes	1	1.72
sp|P09661|RU2A_HUMAN input_rna_1_2452-2595	-0.53	0.20	0.73	yes	1	1.72
sp|P33240|CSTF2_HUMAN input_rna_1_2452-2595	-0.53	0.20	0.72	yes	1	1.72
sp|Q15056|IF4H_HUMAN input_rna_1_2452-2595	-0.53	0.20	0.67	yes	1	1.72
sp|Q53EL6|PDCD4_HUMAN input_rna_1_2452-2595	-0.53	0.17	0.70	yes	1	1.72
sp|Q8N1G4|LRC47_HUMAN input_rna_1_2452-2595	-0.53	0.20	0.71	yes	1	1.72
sp|P60008|HILS1_HUMAN input_rna_1_2465-2595	-0.53	0.20	0.78	yes	1	1.72
sp|Q00059|TFAM_HUMAN input_rna_1_2465-2595	-0.53	0.20	0.76	yes	1	1.72
sp|O75648|MTU1_HUMAN input_rna_1_2444-2595	-0.52	0.20	0.74	yes	1	1.72
sp|Q9BY77|PDIP3_HUMAN input_rna_1_2452-2595	-0.52	0.20	0.81	yes	1	1.72
sp|O15523|DDX3Y_HUMAN input_rna_1_2459-2595	-0.52	0.20	0.58	yes	1	1.72
sp|P60008|HILS1_HUMAN input_rna_1_2459-2595	-0.52	0.20	0.80	yes	1	1.72
sp|Q15056|IF4H_HUMAN input_rna_1_2459-2595	-0.52	0.20	0.74	yes	1	1.72
sp|Q9NVV4|PAPD1_HUMAN input_rna_1_2459-2595	-0.52	0.20	0.74	yes	1	1.72
sp|Q86XF7|ZN575_HUMAN input_rna_1_2482-2595	-0.52	0.20	0.81	yes	1	1.72
sp|Q96I24|FUBP3_HUMAN input_rna_1_2459-2595	-0.51	0.20	0.74	yes	1	1.72
sp|O00571|DDX3X_HUMAN input_rna_1_2471-2595	-0.51	0.20	0.58	yes	1	1.72
sp|Q00059|TFAM_HUMAN input_rna_1_2471-2595	-0.51	0.20	0.83	yes	1	1.72
sp|Q75WM6|H1FNT_HUMAN input_rna_1_2471-2595	-0.51	0.20	0.81	yes	1	1.72
sp|Q75WM6|H1FNT_HUMAN input_rna_1_2462-2595	-0.50	0.20	0.82	yes	1	1.72
sp|Q86X95|CIR1_HUMAN input_rna_1_2462-2595	-0.50	0.20	0.88	yes	1	1.72
sp|Q9GZR2|REXO4_HUMAN input_rna_1_2462-2595	-0.50	0.20	0.90	yes	1	1.72
sp|Q9NRX1|PNO1_HUMAN input_rna_1_2462-2595	-0.50	0.20	0.82	yes	1	1.72
sp|P19474|RO52_HUMAN input_rna_1_2471-2595	-0.50	0.20	0.74	yes	1	1.72
sp|O75648|MTU1_HUMAN input_rna_1_2491-2595	-0.48	0.22	0.94	yes	1	1.72
sp|Q12947|FOXF2_HUMAN input_rna_1_2491-2595	-0.47	0.22	0.93	yes	1	1.72
sp|Q96G46|DUS3L_HUMAN input_rna_1_2491-2595	-0.47	0.22	0.71	yes	1	1.72
sp|Q9H361|PABP3_HUMAN input_rna_1_2491-2595	-0.47	0.22	0.76	yes	1	1.72
sp|O60812|HNRCL_HUMAN input_rna_1_509-640	-0.25	0.37	0.97	yes	1	1.72
sp|Q05519|SRS11_HUMAN input_rna_1_509-640	-0.23	0.40	0.95	yes	1	1.72
sp|Q5VYV0|FOXB2_HUMAN input_rna_1_509-640	-0.23	0.40	0.99	yes	1	1.72
sp|O75648|MTU1_HUMAN input_rna_1_475-661	-0.07	0.54	0.98	yes	1	1.72
sp|Q5VYV0|FOXB2_HUMAN input_rna_1_475-661	-0.07	0.54	0.99	yes	1	1.72
sp|Q96Q11|TRNT1_HUMAN input_rna_1_475-661	-0.07	0.54	0.99	yes	1	1.72
sp|O75616|ERAL1_HUMAN input_rna_1_475-661	-0.06	0.54	0.99	yes	1	1.72
sp|Q5VYV0|FOXB2_HUMAN input_rna_1_468-649	-0.05	0.57	0.99	yes	1	1.72
sp|Q8N1G4|LRC47_HUMAN input_rna_1_468-649	-0.05	0.57	0.99	yes	1	1.72
sp|Q96ME7|ZN512_HUMAN input_rna_1_468-649	-0.05	0.57	0.98	yes	1	1.72
sp|P05455|LA_HUMAN input_rna_1_475-661	-0.05	0.57	0.97	yes	1	1.72
sp|Q9NQT4|EXOS5_HUMAN input_rna_1_475-661	-0.05	0.57	0.99	yes	1	1.72
sp|Q9NRX1|PNO1_HUMAN input_rna_1_475-661	-0.05	0.57	0.98	yes	1	1.72
sp|Q15434|RBMS2_HUMAN input_rna_1_468-649	-0.04	0.57	0.97	yes	1	1.72
sp|Q5T0B9|ZN362_HUMAN input_rna_1_468-649	-0.04	0.57	0.98	yes	1	1.72
sp|Q9H0S4|DDX47_HUMAN input_rna_1_468-649	-0.04	0.57	0.99	yes	1	1.72
sp|Q5SZQ8|CELF3_HUMAN input_rna_1_475-661	-0.04	0.57	0.99	yes	1	1.72
sp|P25490|TYY1_HUMAN input_rna_1_468-649	-0.03	0.59	0.98	yes	1	1.72
sp|Q15287|RNPS1_HUMAN input_rna_1_468-649	-0.03	0.57	0.92	yes	1	1.72
sp|C9JE40|PATL2_HUMAN input_rna_1_2407-2595	-0.77	0.14	0.10	yes	1	1.71
sp|P17483|HXB4_HUMAN input_rna_1_2407-2595	-0.77	0.14	0.10	yes	1	1.71
sp|P78563|RED1_HUMAN input_rna_1_2407-2595	-0.77	0.14	0.31	yes	1	1.71
sp|Q00059|TFAM_HUMAN input_rna_1_2407-2595	-0.77	0.14	0.10	yes	1	1.71
sp|Q8N1G4|LRC47_HUMAN input_rna_1_2407-2595	-0.77	0.14	0.09	yes	1	1.71
sp|Q9NU63|ZFP57_HUMAN input_rna_1_2407-2595	-0.77	0.14	0.10	yes	1	1.71
sp|A6NIJ5|F90AK_HUMAN input_rna_1_2407-2595	-0.76	0.14	0.09	yes	1	1.71
sp|Q9H898|ZMAT4_HUMAN input_rna_1_2407-2595	-0.76	0.14	0.06	yes	1	1.71
sp|Q6MZP7|LIN54_HUMAN input_rna_1_2407-2595	-0.75	0.14	0.26	yes	1	1.71
sp|Q6ZN04|MEX3B_HUMAN input_rna_1_2407-2595	-0.75	0.14	0.12	yes	1	1.71
sp|O95758|PTBP3_HUMAN input_rna_1_2425-2595	-0.64	0.17	0.27	yes	1	1.71
sp|O95758|PTBP3_HUMAN input_rna_1_2428-2595	-0.64	0.14	0.26	yes	1	1.71
sp|P39023|RL3_HUMAN input_rna_1_2428-2595	-0.64	0.14	0.26	yes	1	1.71
sp|P43694|GATA4_HUMAN input_rna_1_2428-2595	-0.64	0.17	0.35	yes	1	1.71
sp|Q8N1G4|LRC47_HUMAN input_rna_1_2428-2595	-0.64	0.17	0.32	yes	1	1.71
sp|Q96Q11|TRNT1_HUMAN input_rna_1_2428-2595	-0.64	0.17	0.33	yes	1	1.71
sp|C9JE40|PATL2_HUMAN input_rna_1_2425-2595	-0.63	0.17	0.28	yes	1	1.71
sp|Q06265|EXOS9_HUMAN input_rna_1_2425-2595	-0.63	0.17	0.36	yes	1	1.71
sp|O95319|CELF2_HUMAN input_rna_1_2428-2595	-0.63	0.17	0.32	yes	1	1.71
sp|Q86SG3|DAZ4_HUMAN input_rna_1_2428-2595	-0.63	0.17	0.34	yes	1	1.71
sp|Q8N8A6|DDX51_HUMAN input_rna_1_2428-2595	-0.63	0.17	0.41	yes	1	1.71
sp|Q9H1J1|REN3A_HUMAN input_rna_1_2428-2595	-0.63	0.17	0.30	yes	1	1.71
sp|Q569K4|Z385B_HUMAN input_rna_1_2425-2595	-0.62	0.17	0.34	yes	1	1.71
sp|Q86SG3|DAZ4_HUMAN input_rna_1_2425-2595	-0.62	0.17	0.36	yes	1	1.71
sp|A0PJM3|GORL_HUMAN input_rna_1_2436-2587	-0.59	0.17	0.55	yes	1	1.71
sp|P60008|HILS1_HUMAN input_rna_1_2432-2593	-0.58	0.17	0.55	yes	1	1.71
sp|Q13838|DX39B_HUMAN input_rna_1_2432-2593	-0.58	0.17	0.52	yes	1	1.71
sp|Q8N1G4|LRC47_HUMAN input_rna_1_2432-2593	-0.58	0.17	0.53	yes	1	1.71
sp|Q9NU63|ZFP57_HUMAN input_rna_1_2432-2593	-0.58	0.17	0.55	yes	1	1.71
sp|Q9NVV4|PAPD1_HUMAN input_rna_1_2432-2593	-0.58	0.17	0.54	yes	1	1.71
sp|O95319|CELF2_HUMAN input_rna_1_2436-2587	-0.58	0.17	0.51	yes	1	1.71
sp|P60008|HILS1_HUMAN input_rna_1_2436-2587	-0.58	0.17	0.60	yes	1	1.71
sp|Q13838|DX39B_HUMAN input_rna_1_2436-2587	-0.58	0.17	0.60	yes	1	1.71
sp|Q92841|DDX17_HUMAN input_rna_1_2436-2587	-0.58	0.17	0.43	yes	1	1.71
sp|Q9NU63|ZFP57_HUMAN input_rna_1_2436-2587	-0.58	0.17	0.62	yes	1	1.71
sp|A0PJM3|GORL_HUMAN input_rna_1_2432-2593	-0.57	0.17	0.57	yes	1	1.71
sp|O75648|MTU1_HUMAN input_rna_1_2432-2593	-0.57	0.17	0.53	yes	1	1.71
sp|Q13049|TRI32_HUMAN input_rna_1_2432-2593	-0.57	0.17	0.47	yes	1	1.71
sp|Q96I24|FUBP3_HUMAN input_rna_1_2432-2593	-0.57	0.17	0.57	yes	1	1.71
sp|Q9BXS6|NUSAP_HUMAN input_rna_1_2432-2593	-0.57	0.17	0.62	yes	1	1.71
sp|P39023|RL3_HUMAN input_rna_1_2436-2587	-0.57	0.17	0.50	yes	1	1.71
sp|Q86U44|MTA70_HUMAN input_rna_1_2436-2587	-0.57	0.17	0.59	yes	1	1.71
sp|Q9BXS6|NUSAP_HUMAN input_rna_1_2436-2587	-0.57	0.17	0.67	yes	1	1.71
sp|P78563|RED1_HUMAN input_rna_1_2465-2595	-0.56	0.17	0.55	yes	1	1.71
sp|P60008|HILS1_HUMAN input_rna_1_2444-2595	-0.55	0.17	0.70	yes	1	1.71
sp|Q8N5F7|NKAP_HUMAN input_rna_1_2444-2595	-0.55	0.17	0.65	yes	1	1.71
sp|Q8N6W0|CELF5_HUMAN input_rna_1_2444-2595	-0.55	0.17	0.53	yes	1	1.71
sp|Q9BTD8|RBM42_HUMAN input_rna_1_2444-2595	-0.55	0.17	0.55	yes	1	1.71
sp|Q9NU63|ZFP57_HUMAN input_rna_1_2444-2595	-0.55	0.17	0.73	yes	1	1.71
sp|Q9NQT4|EXOS5_HUMAN input_rna_1_2452-2595	-0.55	0.17	0.72	yes	1	1.71
sp|O95758|PTBP3_HUMAN input_rna_1_2465-2595	-0.55	0.17	0.59	yes	1	1.71
sp|Q96I24|FUBP3_HUMAN input_rna_1_2465-2595	-0.55	0.17	0.64	yes	1	1.71
sp|Q96Q11|TRNT1_HUMAN input_rna_1_2465-2595	-0.55	0.17	0.78	yes	1	1.71
sp|Q9NPD3|EXOS4_HUMAN input_rna_1_2465-2595	-0.55	0.17	0.72	yes	1	1.71
sp|C9JE40|PATL2_HUMAN input_rna_1_2444-2595	-0.54	0.17	0.54	yes	1	1.71
sp|Q569K4|Z385B_HUMAN input_rna_1_2444-2595	-0.54	0.17	0.65	yes	1	1.71
sp|Q96I24|FUBP3_HUMAN input_rna_1_2444-2595	-0.54	0.17	0.67	yes	1	1.71
sp|Q9BWE0|REPI1_HUMAN input_rna_1_2444-2595	-0.54	0.17	0.65	yes	1	1.71
sp|Q9H6T0|ESRP2_HUMAN input_rna_1_2444-2595	-0.54	0.17	0.46	yes	1	1.71
sp|Q9NVV4|PAPD1_HUMAN input_rna_1_2444-2595	-0.54	0.17	0.68	yes	1	1.71
sp|P19338|NUCL_HUMAN input_rna_1_2452-2595	-0.54	0.17	0.47	yes	1	1.71
sp|P60008|HILS1_HUMAN input_rna_1_2452-2595	-0.54	0.17	0.73	yes	1	1.71
sp|Q9BTF0|THUM2_HUMAN input_rna_1_2452-2595	-0.54	0.17	0.61	yes	1	1.71
sp|P23771|GATA3_HUMAN input_rna_1_2459-2595	-0.54	0.17	0.79	yes	1	1.71
sp|Q9BTF0|THUM2_HUMAN input_rna_1_2459-2595	-0.54	0.17	0.62	yes	1	1.71
sp|Q9NQT4|EXOS5_HUMAN input_rna_1_2459-2595	-0.54	0.17	0.77	yes	1	1.71
sp|P05455|LA_HUMAN input_rna_1_2482-2595	-0.54	0.17	0.79	yes	1	1.71
sp|P78563|RED1_HUMAN input_rna_1_2482-2595	-0.54	0.17	0.56	yes	1	1.71
sp|Q8NG50|RDM1_HUMAN input_rna_1_2482-2595	-0.54	0.17	0.72	yes	1	1.71
sp|Q8WTV1|THAP3_HUMAN input_rna_1_2482-2595	-0.54	0.17	0.77	yes	1	1.71
sp|Q9NS39|RED2_HUMAN input_rna_1_2482-2595	-0.54	0.17	0.55	yes	1	1.71
sp|O00584|RNT2_HUMAN input_rna_1_2459-2595	-0.53	0.20	0.76	yes	1	1.71
sp|O95758|PTBP3_HUMAN input_rna_1_2459-2595	-0.53	0.20	0.65	yes	1	1.71
sp|O75648|MTU1_HUMAN input_rna_1_2482-2595	-0.53	0.20	0.88	yes	1	1.71
sp|P19474|RO52_HUMAN input_rna_1_2482-2595	-0.53	0.20	0.72	yes	1	1.71
sp|O00584|RNT2_HUMAN input_rna_1_2471-2595	-0.52	0.20	0.79	yes	1	1.71
sp|Q96Q11|TRNT1_HUMAN input_rna_1_2471-2595	-0.52	0.20	0.86	yes	1	1.71
sp|Q9NPD3|EXOS4_HUMAN input_rna_1_2471-2595	-0.52	0.20	0.80	yes	1	1.71
sp|Q9NQT4|EXOS5_HUMAN input_rna_1_2471-2595	-0.52	0.20	0.82	yes	1	1.71
sp|O00571|DDX3X_HUMAN input_rna_1_2462-2595	-0.51	0.20	0.59	yes	1	1.71
sp|O75648|MTU1_HUMAN input_rna_1_2462-2595	-0.51	0.20	0.88	yes	1	1.71
sp|P19474|RO52_HUMAN input_rna_1_2462-2595	-0.51	0.20	0.74	yes	1	1.71
sp|P60900|PSA6_HUMAN input_rna_1_2462-2595	-0.51	0.20	0.81	yes	1	1.71
sp|Q9NPD3|EXOS4_HUMAN input_rna_1_2462-2595	-0.51	0.20	0.81	yes	1	1.71
sp|O95758|PTBP3_HUMAN input_rna_1_2471-2595	-0.51	0.20	0.69	yes	1	1.71
sp|P60008|HILS1_HUMAN input_rna_1_2471-2595	-0.51	0.20	0.83	yes	1	1.71
sp|P60008|HILS1_HUMAN input_rna_1_2462-2595	-0.50	0.20	0.83	yes	1	1.71
sp|P19474|RO52_HUMAN input_rna_1_2491-2595	-0.49	0.20	0.81	yes	1	1.71
sp|Q8N8A6|DDX51_HUMAN input_rna_1_2491-2595	-0.49	0.20	0.66	yes	1	1.71
sp|Q92901|RL3L_HUMAN input_rna_1_2491-2595	-0.49	0.20	0.88	yes	1	1.71
sp|P11940|PABP1_HUMAN input_rna_1_2491-2595	-0.48	0.22	0.74	yes	1	1.71
sp|P21128|ENDOU_HUMAN input_rna_1_2491-2595	-0.48	0.20	0.90	yes	1	1.71
sp|Q86U06|RBM23_HUMAN input_rna_1_2491-2595	-0.48	0.22	0.92	yes	1	1.71
sp|Q9BX46|RBM24_HUMAN input_rna_1_2491-2595	-0.48	0.22	0.87	yes	1	1.71
sp|Q13310|PABP4_HUMAN input_rna_1_509-640	-0.29	0.35	0.86	yes	1	1.71
sp|Q75WM6|H1FNT_HUMAN input_rna_1_509-640	-0.29	0.35	0.98	yes	1	1.71
sp|Q07666|KHDR1_HUMAN input_rna_1_509-640	-0.27	0.37	0.99	yes	1	1.71
sp|Q6PJT7|ZC3HE_HUMAN input_rna_1_509-640	-0.27	0.35	0.79	yes	1	1.71
sp|Q9BY77|PDIP3_HUMAN input_rna_1_509-640	-0.26	0.37	0.99	yes	1	1.71
sp|P17483|HXB4_HUMAN input_rna_1_468-649	-0.09	0.52	0.98	yes	1	1.71
sp|Q5SZQ8|CELF3_HUMAN input_rna_1_468-649	-0.09	0.54	0.99	yes	1	1.71
sp|Q9GZR2|REXO4_HUMAN input_rna_1_468-649	-0.08	0.54	0.98	yes	1	1.71
sp|P25490|TYY1_HUMAN input_rna_1_475-661	-0.08	0.54	0.96	yes	1	1.71
sp|Q99811|PRRX2_HUMAN input_rna_1_468-649	-0.07	0.54	0.98	yes	1	1.71
sp|O95793|STAU1_HUMAN input_rna_1_475-661	-0.07	0.54	0.99	yes	1	1.71
sp|O95931|CBX7_HUMAN input_rna_1_468-649	-0.06	0.54	0.98	yes	1	1.71
sp|P05455|LA_HUMAN input_rna_1_468-649	-0.06	0.54	0.97	yes	1	1.71
sp|O00584|RNT2_HUMAN input_rna_1_2407-2595	-0.79	0.14	0.09	yes	1	1.70
sp|Q9NQZ3|DAZ1_HUMAN input_rna_1_2407-2595	-0.79	0.14	0.24	yes	1	1.70
sp|Q9NRX1|PNO1_HUMAN input_rna_1_2407-2595	-0.79	0.14	0.09	yes	1	1.70
sp|P11940|PABP1_HUMAN input_rna_1_2407-2595	-0.78	0.14	0.10	yes	1	1.70
sp|Q15434|RBMS2_HUMAN input_rna_1_2407-2595	-0.78	0.14	0.08	yes	1	1.70
sp|Q8TF68|ZN384_HUMAN input_rna_1_2407-2595	-0.78	0.14	0.10	yes	1	1.70
sp|Q96Q11|TRNT1_HUMAN input_rna_1_2407-2595	-0.78	0.14	0.09	yes	1	1.70
sp|P39023|RL3_HUMAN input_rna_1_2407-2595	-0.77	0.14	0.10	yes	1	1.70
sp|O75648|MTU1_HUMAN input_rna_1_2428-2595	-0.66	0.14	0.27	yes	1	1.70
sp|Q13838|DX39B_HUMAN input_rna_1_2428-2595	-0.66	0.14	0.27	yes	1	1.70
sp|Q9NVP1|DDX18_HUMAN input_rna_1_2428-2595	-0.66	0.14	0.37	yes	1	1.70
sp|P39023|RL3_HUMAN input_rna_1_2425-2595	-0.65	0.14	0.24	yes	1	1.70
sp|Q15434|RBMS2_HUMAN input_rna_1_2425-2595	-0.65	0.14	0.26	yes	1	1.70
sp|O43310|CTIF_HUMAN input_rna_1_2428-2595	-0.65	0.14	0.25	yes	1	1.70
sp|O76094|SRP72_HUMAN input_rna_1_2428-2595	-0.65	0.14	0.39	yes	1	1.70
sp|Q9NU63|ZFP57_HUMAN input_rna_1_2428-2595	-0.65	0.14	0.30	yes	1	1.70
sp|Q9Y235|ABEC2_HUMAN input_rna_1_2428-2595	-0.65	0.14	0.20	yes	1	1.70
sp|O43310|CTIF_HUMAN input_rna_1_2425-2595	-0.64	0.14	0.28	yes	1	1.70
sp|P43694|GATA4_HUMAN input_rna_1_2425-2595	-0.64	0.14	0.33	yes	1	1.70
sp|Q2TB10|ZN800_HUMAN input_rna_1_2425-2595	-0.64	0.14	0.37	yes	1	1.70
sp|Q8N1G4|LRC47_HUMAN input_rna_1_2425-2595	-0.64	0.14	0.31	yes	1	1.70
sp|Q9Y235|ABEC2_HUMAN input_rna_1_2425-2595	-0.64	0.17	0.27	yes	1	1.70
sp|O95758|PTBP3_HUMAN input_rna_1_2436-2587	-0.61	0.17	0.39	yes	1	1.70
sp|Q86SG3|DAZ4_HUMAN input_rna_1_2432-2593	-0.60	0.17	0.50	yes	1	1.70
sp|Q8TF68|ZN384_HUMAN input_rna_1_2432-2593	-0.60	0.17	0.47	yes	1	1.70
sp|Q96EY7|PTCD3_HUMAN input_rna_1_2432-2593	-0.60	0.17	0.42	yes	1	1.70
sp|P14314|GLU2B_HUMAN input_rna_1_2436-2587	-0.60	0.17	0.38	yes	1	1.70
sp|P43694|GATA4_HUMAN input_rna_1_2436-2587	-0.60	0.17	0.57	yes	1	1.70
sp|Q86SG3|DAZ4_HUMAN input_rna_1_2436-2587	-0.60	0.17	0.50	yes	1	1.70
sp|Q8TF68|ZN384_HUMAN input_rna_1_2436-2587	-0.60	0.17	0.50	yes	1	1.70
sp|Q9NVV4|PAPD1_HUMAN input_rna_1_2436-2587	-0.60	0.17	0.50	yes	1	1.70
sp|O95758|PTBP3_HUMAN input_rna_1_2432-2593	-0.59	0.17	0.41	yes	1	1.70
sp|P39023|RL3_HUMAN input_rna_1_2432-2593	-0.59	0.17	0.43	yes	1	1.70
sp|P43694|GATA4_HUMAN input_rna_1_2432-2593	-0.59	0.17	0.53	yes	1	1.70
sp|Q9BQ39|DDX50_HUMAN input_rna_1_2432-2593	-0.59	0.17	0.45	yes	1	1.70
sp|Q6PJT7|ZC3HE_HUMAN input_rna_1_2436-2587	-0.59	0.17	0.44	yes	1	1.70
sp|Q8N1G4|LRC47_HUMAN input_rna_1_2436-2587	-0.59	0.17	0.52	yes	1	1.70
sp|A0PJM3|GORL_HUMAN input_rna_1_2444-2595	-0.57	0.17	0.61	yes	1	1.70
sp|P39023|RL3_HUMAN input_rna_1_2444-2595	-0.57	0.17	0.53	yes	1	1.70
sp|O95793|STAU1_HUMAN input_rna_1_2465-2595	-0.57	0.17	0.62	yes	1	1.70
sp|O95758|PTBP3_HUMAN input_rna_1_2444-2595	-0.56	0.17	0.52	yes	1	1.70
sp|Q15434|RBMS2_HUMAN input_rna_1_2444-2595	-0.56	0.17	0.57	yes	1	1.70
sp|Q86U44|MTA70_HUMAN input_rna_1_2444-2595	-0.56	0.17	0.64	yes	1	1.70
sp|Q8N1G4|LRC47_HUMAN input_rna_1_2444-2595	-0.56	0.17	0.64	yes	1	1.70
sp|Q9BXS6|NUSAP_HUMAN input_rna_1_2444-2595	-0.56	0.17	0.69	yes	1	1.70
sp|Q9NXZ2|DDX43_HUMAN input_rna_1_2444-2595	-0.56	0.17	0.48	yes	1	1.70
sp|Q06265|EXOS9_HUMAN input_rna_1_2452-2595	-0.56	0.17	0.72	yes	1	1.70
sp|Q9GZR2|REXO4_HUMAN input_rna_1_2452-2595	-0.56	0.17	0.73	yes	1	1.70
sp|P60900|PSA6_HUMAN input_rna_1_2465-2595	-0.56	0.17	0.69	yes	1	1.70
sp|Q9NRX1|PNO1_HUMAN input_rna_1_2465-2595	-0.56	0.17	0.69	yes	1	1.70
sp|O95758|PTBP3_HUMAN input_rna_1_2452-2595	-0.55	0.17	0.56	yes	1	1.70
sp|P17483|HXB4_HUMAN input_rna_1_2452-2595	-0.55	0.17	0.69	yes	1	1.70
sp|Q00059|TFAM_HUMAN input_rna_1_2452-2595	-0.55	0.17	0.68	yes	1	1.70
sp|Q15434|RBMS2_HUMAN input_rna_1_2452-2595	-0.55	0.17	0.64	yes	1	1.70
sp|Q86X95|CIR1_HUMAN input_rna_1_2452-2595	-0.55	0.17	0.76	yes	1	1.70
sp|Q9NU63|ZFP57_HUMAN input_rna_1_2452-2595	-0.55	0.17	0.74	yes	1	1.70
sp|Q9Y235|ABEC2_HUMAN input_rna_1_2452-2595	-0.55	0.17	0.64	yes	1	1.70
sp|Q9NU63|ZFP57_HUMAN input_rna_1_2459-2595	-0.55	0.17	0.78	yes	1	1.70
sp|O60812|HNRCL_HUMAN input_rna_1_2482-2595	-0.55	0.17	0.70	yes	1	1.70
sp|O95758|PTBP3_HUMAN input_rna_1_2482-2595	-0.55	0.17	0.67	yes	1	1.70
sp|Q96AE4|FUBP1_HUMAN input_rna_1_2482-2595	-0.55	0.17	0.58	yes	1	1.70
sp|Q9BZB8|CPEB1_HUMAN input_rna_1_2482-2595	-0.55	0.17	0.69	yes	1	1.70
sp|P33240|CSTF2_HUMAN input_rna_1_2459-2595	-0.54	0.17	0.69	yes	1	1.70
sp|P78563|RED1_HUMAN input_rna_1_2459-2595	-0.54	0.17	0.55	yes	1	1.70
sp|Q00059|TFAM_HUMAN input_rna_1_2459-2595	-0.54	0.17	0.74	yes	1	1.70
sp|Q06265|EXOS9_HUMAN input_rna_1_2459-2595	-0.54	0.17	0.78	yes	1	1.70
sp|Q9NRX1|PNO1_HUMAN input_rna_1_2459-2595	-0.54	0.17	0.73	yes	1	1.70
sp|P60900|PSA6_HUMAN input_rna_1_2471-2595	-0.54	0.17	0.76	yes	1	1.70
sp|Q9NXZ2|DDX43_HUMAN input_rna_1_2471-2595	-0.54	0.17	0.55	yes	1	1.70
sp|O75616|ERAL1_HUMAN input_rna_1_2482-2595	-0.54	0.17	0.83	yes	1	1.70
sp|Q9NRX1|PNO1_HUMAN input_rna_1_2482-2595	-0.54	0.17	0.75	yes	1	1.70
sp|P09661|RU2A_HUMAN input_rna_1_2462-2595	-0.53	0.20	0.78	yes	1	1.70
sp|Q6MZP7|LIN54_HUMAN input_rna_1_2462-2595	-0.53	0.20	0.56	yes	1	1.70
sp|P05455|LA_HUMAN input_rna_1_2471-2595	-0.53	0.20	0.79	yes	1	1.70
sp|P25490|TYY1_HUMAN input_rna_1_2471-2595	-0.53	0.20	0.83	yes	1	1.70
sp|Q13049|TRI32_HUMAN input_rna_1_2471-2595	-0.53	0.20	0.55	yes	1	1.70
sp|Q96I24|FUBP3_HUMAN input_rna_1_2471-2595	-0.53	0.20	0.72	yes	1	1.70
sp|Q96ME7|ZN512_HUMAN input_rna_1_2471-2595	-0.53	0.20	0.72	yes	1	1.70
sp|Q9BZB8|CPEB1_HUMAN input_rna_1_2471-2595	-0.53	0.20	0.70	yes	1	1.70
sp|Q96ME7|ZN512_HUMAN input_rna_1_2462-2595	-0.52	0.20	0.72	yes	1	1.70
sp|Q96Q11|TRNT1_HUMAN input_rna_1_2462-2595	-0.52	0.20	0.85	yes	1	1.70
sp|Q13769|THOC5_HUMAN input_rna_1_2491-2595	-0.50	0.20	0.61	yes	1	1.70
sp|Q86SE5|RALYL_HUMAN input_rna_1_2491-2595	-0.50	0.20	0.80	yes	1	1.70
sp|Q8IU60|DCP2_HUMAN input_rna_1_2491-2595	-0.50	0.20	0.91	yes	1	1.70
sp|Q9BY77|PDIP3_HUMAN input_rna_1_2491-2595	-0.50	0.20	0.91	yes	1	1.70
sp|O75648|MTU1_HUMAN input_rna_1_509-640	-0.31	0.33	0.99	yes	1	1.70
sp|Q9BX46|RBM24_HUMAN input_rna_1_509-640	-0.31	0.33	0.98	yes	1	1.70
sp|Q9H361|PABP3_HUMAN input_rna_1_509-640	-0.31	0.33	0.87	yes	1	1.70
sp|Q96EY7|PTCD3_HUMAN input_rna_1_509-640	-0.30	0.35	0.74	yes	1	1.70
sp|P60900|PSA6_HUMAN input_rna_1_475-661	-0.13	0.50	0.98	yes	1	1.70
sp|Q9NVV4|PAPD1_HUMAN input_rna_1_475-661	-0.13	0.50	0.99	yes	1	1.70
sp|Q00059|TFAM_HUMAN input_rna_1_475-661	-0.12	0.50	0.98	yes	1	1.70
sp|Q75WM6|H1FNT_HUMAN input_rna_1_475-661	-0.12	0.50	0.97	yes	1	1.70
sp|P19474|RO52_HUMAN input_rna_1_468-649	-0.11	0.52	0.98	yes	1	1.70
sp|Q00059|TFAM_HUMAN input_rna_1_468-649	-0.11	0.52	0.98	yes	1	1.70
sp|Q92979|NEP1_HUMAN input_rna_1_468-649	-0.11	0.52	0.98	yes	1	1.70
sp|Q9HC36|RMTL1_HUMAN input_rna_1_468-649	-0.11	0.50	0.97	yes	1	1.70
sp|Q9NU63|ZFP57_HUMAN input_rna_1_468-649	-0.11	0.52	0.99	yes	1	1.70
sp|P19338|NUCL_HUMAN input_rna_1_475-661	-0.11	0.52	0.72	yes	1	1.70
sp|Q6MZP7|LIN54_HUMAN input_rna_1_475-661	-0.11	0.52	0.79	yes	1	1.70
sp|P01138|NGF_HUMAN input_rna_1_468-649	-0.10	0.52	0.99	yes	1	1.70
sp|P14314|GLU2B_HUMAN input_rna_1_475-661	-0.10	0.52	0.89	yes	1	1.70
sp|A6NNH2|F90AR_HUMAN input_rna_1_2407-2595	-0.80	0.14	0.05	yes	1	1.69
sp|A8MX19|F90AC_HUMAN input_rna_1_2407-2595	-0.80	0.14	0.05	yes	1	1.69
sp|O75648|MTU1_HUMAN input_rna_1_2407-2595	-0.80	0.14	0.08	yes	1	1.69
sp|P0C7X0|F90AO_HUMAN input_rna_1_2407-2595	-0.80	0.14	0.05	yes	1	1.69
sp|P41238|ABEC1_HUMAN input_rna_1_2407-2595	-0.80	0.14	0.05	yes	1	1.69
sp|Q8WUU5|GATD1_HUMAN input_rna_1_2407-2595	-0.80	0.14	0.08	yes	1	1.69
sp|P04553|HSP1_HUMAN input_rna_1_2407-2595	-0.79	0.14	0.03	yes	1	1.69
sp|P51003|PAPOA_HUMAN input_rna_1_2407-2595	-0.79	0.14	0.23	yes	1	1.69
sp|Q13838|DX39B_HUMAN input_rna_1_2407-2595	-0.79	0.14	0.08	yes	1	1.69
sp|Q7Z5Q1|CPEB2_HUMAN input_rna_1_2407-2595	-0.79	0.14	0.06	yes	1	1.69
sp|Q9NPD3|EXOS4_HUMAN input_rna_1_2407-2595	-0.79	0.14	0.08	yes	1	1.69
sp|Q6ZN04|MEX3B_HUMAN input_rna_1_2428-2595	-0.68	0.14	0.23	yes	1	1.69
sp|Q8TF68|ZN384_HUMAN input_rna_1_2428-2595	-0.68	0.14	0.25	yes	1	1.69
sp|Q9NQ94|A1CF_HUMAN input_rna_1_2428-2595	-0.68	0.14	0.19	yes	1	1.69
sp|Q9NXZ2|DDX43_HUMAN input_rna_1_2425-2595	-0.67	0.14	0.31	yes	1	1.69
sp|P78563|RED1_HUMAN input_rna_1_2428-2595	-0.67	0.14	0.46	yes	1	1.69
sp|Q15434|RBMS2_HUMAN input_rna_1_2428-2595	-0.67	0.14	0.24	yes	1	1.69
sp|Q96M93|ADAD1_HUMAN input_rna_1_2428-2595	-0.67	0.14	0.26	yes	1	1.69
sp|O95319|CELF2_HUMAN input_rna_1_2425-2595	-0.66	0.14	0.27	yes	1	1.69
sp|P17483|HXB4_HUMAN input_rna_1_2425-2595	-0.66	0.14	0.29	yes	1	1.69
sp|Q13838|DX39B_HUMAN input_rna_1_2425-2595	-0.66	0.14	0.28	yes	1	1.69
sp|Q96M93|ADAD1_HUMAN input_rna_1_2425-2595	-0.66	0.14	0.27	yes	1	1.69
sp|Q96Q11|TRNT1_HUMAN input_rna_1_2425-2595	-0.66	0.14	0.29	yes	1	1.69
sp|Q9H1J1|REN3A_HUMAN input_rna_1_2425-2595	-0.66	0.14	0.24	yes	1	1.69
sp|Q9NQ94|A1CF_HUMAN input_rna_1_2425-2595	-0.66	0.14	0.23	yes	1	1.69
sp|Q9NS39|RED2_HUMAN input_rna_1_2425-2595	-0.66	0.14	0.36	yes	1	1.69
sp|Q9NU63|ZFP57_HUMAN input_rna_1_2425-2595	-0.66	0.14	0.29	yes	1	1.69
sp|Q9NRX1|PNO1_HUMAN input_rna_1_2425-2595	-0.65	0.14	0.30	yes	1	1.69
sp|Q9Y235|ABEC2_HUMAN input_rna_1_2436-2587	-0.63	0.17	0.33	yes	1	1.69
sp|Q05823|RN5A_HUMAN input_rna_1_2432-2593	-0.62	0.17	0.50	yes	1	1.69
sp|Q15434|RBMS2_HUMAN input_rna_1_2432-2593	-0.62	0.17	0.37	yes	1	1.69
sp|Q6PJT7|ZC3HE_HUMAN input_rna_1_2432-2593	-0.62	0.17	0.43	yes	1	1.69
sp|Q92841|DDX17_HUMAN input_rna_1_2432-2593	-0.62	0.17	0.42	yes	1	1.69
sp|Q96M93|ADAD1_HUMAN input_rna_1_2432-2593	-0.62	0.17	0.41	yes	1	1.69
sp|Q9P013|CWC15_HUMAN input_rna_1_2432-2593	-0.62	0.17	0.36	yes	1	1.69
sp|P11940|PABP1_HUMAN input_rna_1_2436-2587	-0.62	0.17	0.35	yes	1	1.69
sp|Q15434|RBMS2_HUMAN input_rna_1_2436-2587	-0.62	0.17	0.41	yes	1	1.69
sp|P14314|GLU2B_HUMAN input_rna_1_2432-2593	-0.61	0.17	0.34	yes	1	1.69
sp|Q92499|DDX1_HUMAN input_rna_1_2432-2593	-0.61	0.17	0.44	yes	1	1.69
sp|Q9BWT3|PAPOG_HUMAN input_rna_1_2444-2595	-0.59	0.17	0.44	yes	1	1.69
sp|P17483|HXB4_HUMAN input_rna_1_2465-2595	-0.59	0.17	0.63	yes	1	1.69
sp|Q9NU63|ZFP57_HUMAN input_rna_1_2465-2595	-0.59	0.17	0.63	yes	1	1.69
sp|Q9Y235|ABEC2_HUMAN input_rna_1_2465-2595	-0.59	0.17	0.53	yes	1	1.69
sp|P43694|GATA4_HUMAN input_rna_1_2444-2595	-0.58	0.17	0.64	yes	1	1.69
sp|Q13049|TRI32_HUMAN input_rna_1_2444-2595	-0.58	0.17	0.45	yes	1	1.69
sp|Q9H1J1|REN3A_HUMAN input_rna_1_2444-2595	-0.58	0.17	0.49	yes	1	1.69
sp|Q9NQZ3|DAZ1_HUMAN input_rna_1_2444-2595	-0.58	0.17	0.46	yes	1	1.69
sp|Q9NRX1|PNO1_HUMAN input_rna_1_2444-2595	-0.58	0.17	0.56	yes	1	1.69
sp|Q9Y235|ABEC2_HUMAN input_rna_1_2444-2595	-0.58	0.17	0.53	yes	1	1.69
sp|P25490|TYY1_HUMAN input_rna_1_2465-2595	-0.58	0.17	0.64	yes	1	1.69
sp|Q86XF7|ZN575_HUMAN input_rna_1_2465-2595	-0.58	0.17	0.63	yes	1	1.69
sp|Q9NVV4|PAPD1_HUMAN input_rna_1_2465-2595	-0.58	0.17	0.57	yes	1	1.69
sp|P14314|GLU2B_HUMAN input_rna_1_2444-2595	-0.57	0.17	0.44	yes	1	1.69
sp|Q12849|GRSF1_HUMAN input_rna_1_2444-2595	-0.57	0.17	0.49	yes	1	1.69
sp|A0PJM3|GORL_HUMAN input_rna_1_2452-2595	-0.57	0.17	0.61	yes	1	1.69
sp|P25490|TYY1_HUMAN input_rna_1_2452-2595	-0.57	0.17	0.65	yes	1	1.69
sp|Q75WM6|H1FNT_HUMAN input_rna_1_2452-2595	-0.57	0.17	0.61	yes	1	1.69
sp|Q9NS39|RED2_HUMAN input_rna_1_2452-2595	-0.57	0.17	0.50	yes	1	1.69
sp|P14314|GLU2B_HUMAN input_rna_1_2459-2595	-0.57	0.17	0.51	yes	1	1.69
sp|Q01844|EWS_HUMAN input_rna_1_2459-2595	-0.57	0.17	0.53	yes	1	1.69
sp|Q9Y235|ABEC2_HUMAN input_rna_1_2459-2595	-0.57	0.17	0.65	yes	1	1.69
sp|Q5T0B9|ZN362_HUMAN input_rna_1_2452-2595	-0.56	0.17	0.70	yes	1	1.69
sp|Q86U44|MTA70_HUMAN input_rna_1_2452-2595	-0.56	0.17	0.62	yes	1	1.69
sp|Q9NPD3|EXOS4_HUMAN input_rna_1_2452-2595	-0.56	0.17	0.65	yes	1	1.69
sp|P25490|TYY1_HUMAN input_rna_1_2459-2595	-0.56	0.17	0.73	yes	1	1.69
sp|Q15434|RBMS2_HUMAN input_rna_1_2459-2595	-0.56	0.17	0.65	yes	1	1.69
sp|Q53EL6|PDCD4_HUMAN input_rna_1_2459-2595	-0.56	0.17	0.63	yes	1	1.69
sp|Q569K4|Z385B_HUMAN input_rna_1_2459-2595	-0.56	0.17	0.63	yes	1	1.69
sp|Q5T0B9|ZN362_HUMAN input_rna_1_2459-2595	-0.56	0.17	0.75	yes	1	1.69
sp|Q75WM6|H1FNT_HUMAN input_rna_1_2459-2595	-0.56	0.17	0.68	yes	1	1.69
sp|Q8N1G4|LRC47_HUMAN input_rna_1_2459-2595	-0.56	0.17	0.65	yes	1	1.69
sp|Q96G46|DUS3L_HUMAN input_rna_1_2459-2595	-0.56	0.17	0.53	yes	1	1.69
sp|Q96J87|CELF6_HUMAN input_rna_1_2459-2595	-0.56	0.17	0.56	yes	1	1.69
sp|Q9NPD3|EXOS4_HUMAN input_rna_1_2459-2595	-0.56	0.17	0.69	yes	1	1.69
sp|P14651|HXB3_HUMAN input_rna_1_2482-2595	-0.56	0.17	0.80	yes	1	1.69
sp|P25490|TYY1_HUMAN input_rna_1_2482-2595	-0.56	0.17	0.78	yes	1	1.69
sp|Q96I24|FUBP3_HUMAN input_rna_1_2482-2595	-0.56	0.17	0.66	yes	1	1.69
sp|Q96Q11|TRNT1_HUMAN input_rna_1_2482-2595	-0.56	0.17	0.79	yes	1	1.69
sp|Q9NRX1|PNO1_HUMAN input_rna_1_2471-2595	-0.55	0.17	0.72	yes	1	1.69
sp|Q6MZP7|LIN54_HUMAN input_rna_1_2482-2595	-0.55	0.17	0.55	yes	1	1.69
sp|P25490|TYY1_HUMAN input_rna_1_2462-2595	-0.54	0.17	0.81	yes	1	1.69
sp|Q96I24|FUBP3_HUMAN input_rna_1_2462-2595	-0.54	0.17	0.67	yes	1	1.69
sp|Q9NS39|RED2_HUMAN input_rna_1_2462-2595	-0.54	0.17	0.53	yes	1	1.69
sp|Q9NVV4|PAPD1_HUMAN input_rna_1_2462-2595	-0.54	0.17	0.71	yes	1	1.69
sp|O95758|PTBP3_HUMAN input_rna_1_2462-2595	-0.53	0.17	0.64	yes	1	1.69
sp|O15226|NKRF_HUMAN input_rna_1_2491-2595	-0.53	0.20	0.59	yes	1	1.69
sp|O75616|ERAL1_HUMAN input_rna_1_2491-2595	-0.53	0.20	0.86	yes	1	1.69
sp|O00571|DDX3X_HUMAN input_rna_1_2491-2595	-0.52	0.20	0.63	yes	1	1.69
sp|P51116|FXR2_HUMAN input_rna_1_2491-2595	-0.52	0.20	0.61	yes	1	1.69
sp|Q13838|DX39B_HUMAN input_rna_1_2491-2595	-0.52	0.20	0.89	yes	1	1.69
sp|Q569K4|Z385B_HUMAN input_rna_1_2491-2595	-0.52	0.20	0.78	yes	1	1.69
sp|Q96Q11|TRNT1_HUMAN input_rna_1_2491-2595	-0.52	0.20	0.88	yes	1	1.69
sp|P60008|HILS1_HUMAN input_rna_1_2491-2595	-0.51	0.20	0.83	yes	1	1.69
sp|Q75WM6|H1FNT_HUMAN input_rna_1_2491-2595	-0.51	0.20	0.79	yes	1	1.69
sp|P25490|TYY1_HUMAN input_rna_1_509-640	-0.35	0.32	0.98	yes	1	1.69
sp|Q15056|IF4H_HUMAN input_rna_1_509-640	-0.35	0.32	0.95	yes	1	1.69
sp|Q5SY16|NOL9_HUMAN input_rna_1_509-640	-0.33	0.32	0.71	yes	1	1.69
sp|Q9BZB8|CPEB1_HUMAN input_rna_1_509-640	-0.32	0.33	0.95	yes	1	1.69
sp|Q9H9J2|RM44_HUMAN input_rna_1_509-640	-0.32	0.33	0.86	yes	1	1.69
sp|Q05048|CSTF1_HUMAN input_rna_1_475-661	-0.16	0.47	0.97	yes	1	1.69
sp|Q9H0S4|DDX47_HUMAN input_rna_1_475-661	-0.16	0.47	0.98	yes	1	1.69
sp|Q8NCV1|ADAD2_HUMAN input_rna_1_468-649	-0.15	0.47	0.98	yes	1	1.69
sp|O00571|DDX3X_HUMAN input_rna_1_475-661	-0.15	0.47	0.83	yes	1	1.69
sp|P23771|GATA3_HUMAN input_rna_1_475-661	-0.15	0.47	0.98	yes	1	1.69
sp|Q9Y235|ABEC2_HUMAN input_rna_1_468-649	-0.14	0.47	0.98	yes	1	1.69
sp|Q5T0B9|ZN362_HUMAN input_rna_1_475-661	-0.14	0.50	0.96	yes	1	1.69
sp|P60900|PSA6_HUMAN input_rna_1_468-649	-0.13	0.50	0.98	yes	1	1.69
sp|Q75WM6|H1FNT_HUMAN input_rna_1_468-649	-0.13	0.50	0.97	yes	1	1.69
sp|Q86V81|THOC4_HUMAN input_rna_1_468-649	-0.13	0.50	0.97	yes	1	1.69
sp|Q15287|RNPS1_HUMAN input_rna_1_475-661	-0.13	0.50	0.86	yes	1	1.69
sp|O95503|CBX6_HUMAN input_rna_1_468-649	-0.12	0.50	0.95	yes	1	1.69
sp|A6NKC0|F90A7_HUMAN input_rna_1_2407-2595	-0.83	0.14	0.04	yes	1	1.68
sp|Q15056|IF4H_HUMAN input_rna_1_2407-2595	-0.83	0.14	0.05	yes	1	1.68
sp|Q96PT4|DUX3_HUMAN input_rna_1_2407-2595	-0.83	0.14	0.09	yes	1	1.68
sp|Q9H361|PABP3_HUMAN input_rna_1_2407-2595	-0.83	0.14	0.06	yes	1	1.68
sp|Q9NUL3|STAU2_HUMAN input_rna_1_2407-2595	-0.83	0.14	0.06	yes	1	1.68
sp|A0PJY2|FEZF1_HUMAN input_rna_1_2407-2595	-0.82	0.14	0.05	yes	1	1.68
sp|A6NE21|F90AI_HUMAN input_rna_1_2407-2595	-0.82	0.14	0.04	yes	1	1.68
sp|A6NJQ4|F90A8_HUMAN input_rna_1_2407-2595	-0.82	0.14	0.04	yes	1	1.68
sp|A8MWA6|F90AM_HUMAN input_rna_1_2407-2595	-0.82	0.14	0.04	yes	1	1.68
sp|P0C7W9|F90AE_HUMAN input_rna_1_2407-2595	-0.82	0.14	0.04	yes	1	1.68
sp|P23246|SFPQ_HUMAN input_rna_1_2407-2595	-0.82	0.14	0.15	yes	1	1.68
sp|Q07955|SRSF1_HUMAN input_rna_1_2407-2595	-0.82	0.14	0.05	yes	1	1.68
sp|Q13769|THOC5_HUMAN input_rna_1_2407-2595	-0.82	0.14	0.20	yes	1	1.68
sp|Q92841|DDX17_HUMAN input_rna_1_2407-2595	-0.82	0.14	0.20	yes	1	1.68
sp|Q96M93|ADAD1_HUMAN input_rna_1_2407-2595	-0.82	0.14	0.07	yes	1	1.68
sp|Q9NQT4|EXOS5_HUMAN input_rna_1_2407-2595	-0.82	0.14	0.04	yes	1	1.68
sp|P0C7V4|F90AJ_HUMAN input_rna_1_2407-2595	-0.81	0.14	0.04	yes	1	1.68
sp|P0C7W8|F90AD_HUMAN input_rna_1_2407-2595	-0.81	0.14	0.05	yes	1	1.68
sp|P51114|FXR1_HUMAN input_rna_1_2407-2595	-0.81	0.14	0.05	yes	1	1.68
sp|Q86XF7|ZN575_HUMAN input_rna_1_2407-2595	-0.81	0.14	0.06	yes	1	1.68
sp|Q8N5X7|IF4E3_HUMAN input_rna_1_2407-2595	-0.81	0.14	0.03	yes	1	1.68
sp|Q8TAK6|OLIG1_HUMAN input_rna_1_2407-2595	-0.81	0.14	0.08	yes	1	1.68
sp|Q96AE4|FUBP1_HUMAN input_rna_1_2407-2595	-0.81	0.14	0.12	yes	1	1.68
sp|Q96PT3|DUX5_HUMAN input_rna_1_2407-2595	-0.81	0.14	0.10	yes	1	1.68
sp|P17483|HXB4_HUMAN input_rna_1_2428-2595	-0.70	0.14	0.22	yes	1	1.68
sp|Q9BWT3|PAPOG_HUMAN input_rna_1_2428-2595	-0.70	0.14	0.35	yes	1	1.68
sp|Q9NRX1|PNO1_HUMAN input_rna_1_2428-2595	-0.70	0.14	0.22	yes	1	1.68
sp|Q6MZP7|LIN54_HUMAN input_rna_1_2425-2595	-0.69	0.14	0.34	yes	1	1.68
sp|Q8NCV1|ADAD2_HUMAN input_rna_1_2425-2595	-0.69	0.14	0.21	yes	1	1.68
sp|Q9NUL3|STAU2_HUMAN input_rna_1_2425-2595	-0.69	0.14	0.21	yes	1	1.68
sp|Q9BUR4|WAP53_HUMAN input_rna_1_2428-2595	-0.69	0.14	0.18	yes	1	1.68
sp|Q9NQZ3|DAZ1_HUMAN input_rna_1_2428-2595	-0.69	0.14	0.36	yes	1	1.68
sp|O00584|RNT2_HUMAN input_rna_1_2425-2595	-0.68	0.14	0.27	yes	1	1.68
sp|O75648|MTU1_HUMAN input_rna_1_2425-2595	-0.68	0.14	0.25	yes	1	1.68
sp|Q96BT7|ALKB8_HUMAN input_rna_1_2425-2595	-0.68	0.14	0.32	yes	1	1.68
sp|Q6ZN04|MEX3B_HUMAN input_rna_1_2425-2595	-0.67	0.14	0.23	yes	1	1.68
sp|Q05048|CSTF1_HUMAN input_rna_1_2436-2587	-0.65	0.14	0.34	yes	1	1.68
sp|Q9UHB9|SRP68_HUMAN input_rna_1_2436-2587	-0.65	0.14	0.30	yes	1	1.68
sp|Q9NQ94|A1CF_HUMAN input_rna_1_2432-2593	-0.64	0.14	0.30	yes	1	1.68
sp|P51114|FXR1_HUMAN input_rna_1_2436-2587	-0.64	0.17	0.31	yes	1	1.68
sp|Q17RY0|CPEB4_HUMAN input_rna_1_2436-2587	-0.64	0.17	0.38	yes	1	1.68
sp|Q6ZN04|MEX3B_HUMAN input_rna_1_2436-2587	-0.64	0.14	0.36	yes	1	1.68
sp|Q8N5F7|NKAP_HUMAN input_rna_1_2436-2587	-0.64	0.14	0.38	yes	1	1.68
sp|Q96M93|ADAD1_HUMAN input_rna_1_2436-2587	-0.64	0.14	0.38	yes	1	1.68
sp|Q9P013|CWC15_HUMAN input_rna_1_2436-2587	-0.64	0.14	0.32	yes	1	1.68
sp|Q6ZN04|MEX3B_HUMAN input_rna_1_2432-2593	-0.63	0.17	0.37	yes	1	1.68
sp|Q9Y235|ABEC2_HUMAN input_rna_1_2432-2593	-0.63	0.17	0.31	yes	1	1.68
sp|O95319|CELF2_HUMAN input_rna_1_2444-2595	-0.60	0.17	0.43	yes	1	1.68
sp|P09661|RU2A_HUMAN input_rna_1_2444-2595	-0.60	0.17	0.50	yes	1	1.68
sp|P51116|FXR2_HUMAN input_rna_1_2444-2595	-0.60	0.17	0.43	yes	1	1.68
sp|Q05048|CSTF1_HUMAN input_rna_1_2444-2595	-0.60	0.17	0.54	yes	1	1.68
sp|Q86X95|CIR1_HUMAN input_rna_1_2444-2595	-0.60	0.17	0.56	yes	1	1.68
sp|O15523|DDX3Y_HUMAN input_rna_1_2465-2595	-0.60	0.17	0.47	yes	1	1.68
sp|P05455|LA_HUMAN input_rna_1_2465-2595	-0.60	0.17	0.51	yes	1	1.68
sp|Q5T0B9|ZN362_HUMAN input_rna_1_2465-2595	-0.60	0.17	0.60	yes	1	1.68
sp|O00584|RNT2_HUMAN input_rna_1_2444-2595	-0.59	0.17	0.54	yes	1	1.68
sp|Q86SG3|DAZ4_HUMAN input_rna_1_2444-2595	-0.59	0.17	0.54	yes	1	1.68
sp|Q9GZR2|REXO4_HUMAN input_rna_1_2444-2595	-0.59	0.17	0.55	yes	1	1.68
sp|Q8NCV1|ADAD2_HUMAN input_rna_1_2452-2595	-0.59	0.17	0.53	yes	1	1.68
sp|P09661|RU2A_HUMAN input_rna_1_2465-2595	-0.59	0.17	0.60	yes	1	1.68
sp|Q13049|TRI32_HUMAN input_rna_1_2465-2595	-0.59	0.17	0.48	yes	1	1.68
sp|Q9BZB8|CPEB1_HUMAN input_rna_1_2465-2595	-0.59	0.17	0.50	yes	1	1.68
sp|P01138|NGF_HUMAN input_rna_1_2452-2595	-0.58	0.17	0.60	yes	1	1.68
sp|P60900|PSA6_HUMAN input_rna_1_2452-2595	-0.58	0.17	0.60	yes	1	1.68
sp|Q05048|CSTF1_HUMAN input_rna_1_2452-2595	-0.58	0.17	0.64	yes	1	1.68
sp|Q96J87|CELF6_HUMAN input_rna_1_2452-2595	-0.58	0.17	0.48	yes	1	1.68
sp|P17483|HXB4_HUMAN input_rna_1_2459-2595	-0.58	0.17	0.63	yes	1	1.68
sp|P60900|PSA6_HUMAN input_rna_1_2459-2595	-0.58	0.17	0.62	yes	1	1.68
sp|Q9BZB8|CPEB1_HUMAN input_rna_1_2459-2595	-0.58	0.17	0.56	yes	1	1.68
sp|P17483|HXB4_HUMAN input_rna_1_2482-2595	-0.58	0.17	0.65	yes	1	1.68
sp|Q13049|TRI32_HUMAN input_rna_1_2482-2595	-0.58	0.17	0.54	yes	1	1.68
sp|Q5T0B9|ZN362_HUMAN input_rna_1_2482-2595	-0.58	0.17	0.74	yes	1	1.68
sp|Q99626|CDX2_HUMAN input_rna_1_2482-2595	-0.58	0.17	0.52	yes	1	1.68
sp|Q9Y235|ABEC2_HUMAN input_rna_1_2482-2595	-0.58	0.17	0.65	yes	1	1.68
sp|P05455|LA_HUMAN input_rna_1_2459-2595	-0.57	0.17	0.62	yes	1	1.68
sp|P09661|RU2A_HUMAN input_rna_1_2459-2595	-0.57	0.17	0.65	yes	1	1.68
sp|P51003|PAPOA_HUMAN input_rna_1_2459-2595	-0.57	0.17	0.51	yes	1	1.68
sp|Q13049|TRI32_HUMAN input_rna_1_2459-2595	-0.57	0.17	0.52	yes	1	1.68
sp|Q86U44|MTA70_HUMAN input_rna_1_2459-2595	-0.57	0.17	0.59	yes	1	1.68
sp|Q15287|RNPS1_HUMAN input_rna_1_2482-2595	-0.57	0.17	0.56	yes	1	1.68
sp|Q9Y3Y2|CHTOP_HUMAN input_rna_1_2482-2595	-0.57	0.17	0.65	yes	1	1.68
sp|P14314|GLU2B_HUMAN input_rna_1_2471-2595	-0.56	0.17	0.52	yes	1	1.68
sp|P51003|PAPOA_HUMAN input_rna_1_2471-2595	-0.56	0.17	0.52	yes	1	1.68
sp|Q569K4|Z385B_HUMAN input_rna_1_2471-2595	-0.56	0.17	0.62	yes	1	1.68
sp|Q5T0B9|ZN362_HUMAN input_rna_1_2471-2595	-0.56	0.17	0.75	yes	1	1.68
sp|Q86XF7|ZN575_HUMAN input_rna_1_2471-2595	-0.56	0.17	0.70	yes	1	1.68
sp|Q96AE4|FUBP1_HUMAN input_rna_1_2471-2595	-0.56	0.17	0.53	yes	1	1.68
sp|Q9H6T0|ESRP2_HUMAN input_rna_1_2471-2595	-0.56	0.17	0.50	yes	1	1.68
sp|Q9NQZ3|DAZ1_HUMAN input_rna_1_2471-2595	-0.56	0.17	0.51	yes	1	1.68
sp|Q9NU63|ZFP57_HUMAN input_rna_1_2471-2595	-0.56	0.17	0.75	yes	1	1.68
sp|Q9Y235|ABEC2_HUMAN input_rna_1_2471-2595	-0.56	0.17	0.65	yes	1	1.68
sp|P05455|LA_HUMAN input_rna_1_2462-2595	-0.55	0.17	0.70	yes	1	1.68
sp|Q15434|RBMS2_HUMAN input_rna_1_2462-2595	-0.55	0.17	0.69	yes	1	1.68
sp|Q5T0B9|ZN362_HUMAN input_rna_1_2462-2595	-0.55	0.17	0.78	yes	1	1.68
sp|Q86XF7|ZN575_HUMAN input_rna_1_2462-2595	-0.55	0.17	0.73	yes	1	1.68
sp|Q9BZB8|CPEB1_HUMAN input_rna_1_2462-2595	-0.55	0.17	0.63	yes	1	1.68
sp|Q9Y235|ABEC2_HUMAN input_rna_1_2462-2595	-0.55	0.17	0.71	yes	1	1.68
sp|O95793|STAU1_HUMAN input_rna_1_2462-2595	-0.54	0.17	0.67	yes	1	1.68
sp|P17483|HXB4_HUMAN input_rna_1_2462-2595	-0.54	0.17	0.75	yes	1	1.68
sp|Q17RY0|CPEB4_HUMAN input_rna_1_2491-2595	-0.54	0.17	0.59	yes	1	1.68
sp|Q6XE24|RBMS3_HUMAN input_rna_1_2491-2595	-0.54	0.17	0.83	yes	1	1.68
sp|Q92615|LAR4B_HUMAN input_rna_1_2491-2595	-0.54	0.17	0.59	yes	1	1.68
sp|Q96I24|FUBP3_HUMAN input_rna_1_2491-2595	-0.54	0.17	0.72	yes	1	1.68
sp|O95758|PTBP3_HUMAN input_rna_1_2491-2595	-0.53	0.20	0.70	yes	1	1.68
sp|P14314|GLU2B_HUMAN input_rna_1_2491-2595	-0.53	0.20	0.63	yes	1	1.68
sp|P25490|TYY1_HUMAN input_rna_1_2491-2595	-0.53	0.20	0.84	yes	1	1.68
sp|Q7Z2T5|TRM1L_HUMAN input_rna_1_2491-2595	-0.53	0.20	0.60	yes	1	1.68
sp|Q9NPD3|EXOS4_HUMAN input_rna_1_2491-2595	-0.53	0.20	0.77	yes	1	1.68
sp|P60900|PSA6_HUMAN input_rna_1_509-640	-0.37	0.28	0.96	yes	1	1.68
sp|Q00059|TFAM_HUMAN input_rna_1_509-640	-0.37	0.28	0.96	yes	1	1.68
sp|Q7Z2T5|TRM1L_HUMAN input_rna_1_509-640	-0.37	0.28	0.71	yes	1	1.68
sp|Q8IU60|DCP2_HUMAN input_rna_1_509-640	-0.37	0.28	0.98	yes	1	1.68
sp|A6NHQ2|FBLL1_HUMAN input_rna_1_509-640	-0.36	0.28	0.81	yes	1	1.68
sp|Q13838|DX39B_HUMAN input_rna_1_509-640	-0.36	0.28	0.98	yes	1	1.68
sp|Q86U06|RBM23_HUMAN input_rna_1_509-640	-0.36	0.28	0.98	yes	1	1.68
sp|Q8NG50|RDM1_HUMAN input_rna_1_509-640	-0.36	0.28	0.92	yes	1	1.68
sp|Q92901|RL3L_HUMAN input_rna_1_509-640	-0.36	0.28	0.96	yes	1	1.68
sp|P11940|PABP1_HUMAN input_rna_1_509-640	-0.35	0.28	0.82	yes	1	1.68
sp|P21128|ENDOU_HUMAN input_rna_1_509-640	-0.35	0.28	0.97	yes	1	1.68
sp|Q92615|LAR4B_HUMAN input_rna_1_509-640	-0.35	0.28	0.73	yes	1	1.68
sp|Q9NPD3|EXOS4_HUMAN input_rna_1_509-640	-0.35	0.28	0.96	yes	1	1.68
sp|P19474|RO52_HUMAN input_rna_1_475-661	-0.19	0.42	0.96	yes	1	1.68
sp|Q96ME7|ZN512_HUMAN input_rna_1_475-661	-0.19	0.45	0.97	yes	1	1.68
sp|Q9BZB8|CPEB1_HUMAN input_rna_1_475-661	-0.19	0.45	0.96	yes	1	1.68
sp|Q96I24|FUBP3_HUMAN input_rna_1_468-649	-0.18	0.45	0.97	yes	1	1.68
sp|O15523|DDX3Y_HUMAN input_rna_1_468-649	-0.17	0.45	0.83	yes	1	1.68
sp|P25786|PSA1_HUMAN input_rna_1_468-649	-0.17	0.45	0.94	yes	1	1.68
sp|P42696|RBM34_HUMAN input_rna_1_468-649	-0.17	0.45	0.97	yes	1	1.68
sp|Q86U44|MTA70_HUMAN input_rna_1_468-649	-0.17	0.45	0.97	yes	1	1.68
sp|Q9NPD3|EXOS4_HUMAN input_rna_1_468-649	-0.17	0.45	0.96	yes	1	1.68
sp|Q9Y3Y2|CHTOP_HUMAN input_rna_1_468-649	-0.17	0.45	0.94	yes	1	1.68
sp|Q9BX46|RBM24_HUMAN input_rna_1_475-661	-0.17	0.45	0.98	yes	1	1.68
sp|Q9NPD3|EXOS4_HUMAN input_rna_1_475-661	-0.17	0.45	0.96	yes	1	1.68
sp|Q14240|IF4A2_HUMAN input_rna_1_468-649	-0.16	0.47	0.92	yes	1	1.68
sp|Q6MZP7|LIN54_HUMAN input_rna_1_468-649	-0.16	0.47	0.79	yes	1	1.68
sp|Q9BX46|RBM24_HUMAN input_rna_1_468-649	-0.16	0.47	0.98	yes	1	1.68
sp|O60573|IF4E2_HUMAN input_rna_1_468-649	-0.15	0.47	0.97	yes	1	1.68
sp|Q9BTF0|THUM2_HUMAN input_rna_1_468-649	-0.15	0.47	0.90	yes	1	1.68
sp|A6NNJ1|F90A9_HUMAN input_rna_1_2407-2595	-0.85	0.14	0.03	yes	1	1.67
sp|A6NEW6|F90AG_HUMAN input_rna_1_2407-2595	-0.84	0.14	0.03	yes	1	1.67
sp|A8MXZ1|F90AN_HUMAN input_rna_1_2407-2595	-0.84	0.14	0.03	yes	1	1.67
sp|O76021|RL1D1_HUMAN input_rna_1_2407-2595	-0.84	0.14	0.05	yes	1	1.67
sp|P01138|NGF_HUMAN input_rna_1_2407-2595	-0.84	0.14	0.04	yes	1	1.67
sp|Q8N5F7|NKAP_HUMAN input_rna_1_2407-2595	-0.84	0.14	0.06	yes	1	1.67
sp|Q96F86|EDC3_HUMAN input_rna_1_2407-2595	-0.84	0.14	0.06	yes	1	1.67
sp|A8MXJ8|F90A5_HUMAN input_rna_1_2407-2595	-0.83	0.14	0.03	yes	1	1.67
sp|Q8NCV1|ADAD2_HUMAN input_rna_1_2407-2595	-0.83	0.14	0.05	yes	1	1.67
sp|Q8WY41|NANO1_HUMAN input_rna_1_2407-2595	-0.83	0.14	0.06	yes	1	1.67
sp|Q96CS4|ZN689_HUMAN input_rna_1_2407-2595	-0.83	0.14	0.07	yes	1	1.67
sp|Q9BQ39|DDX50_HUMAN input_rna_1_2407-2595	-0.83	0.14	0.20	yes	1	1.67
sp|O00584|RNT2_HUMAN input_rna_1_2428-2595	-0.72	0.14	0.18	yes	1	1.67
sp|Q13769|THOC5_HUMAN input_rna_1_2428-2595	-0.72	0.14	0.31	yes	1	1.67
sp|P01138|NGF_HUMAN input_rna_1_2425-2595	-0.71	0.14	0.19	yes	1	1.67
sp|Q9H6T0|ESRP2_HUMAN input_rna_1_2425-2595	-0.71	0.14	0.31	yes	1	1.67
sp|Q9NUL3|STAU2_HUMAN input_rna_1_2428-2595	-0.71	0.14	0.19	yes	1	1.67
sp|Q9UHB9|SRP68_HUMAN input_rna_1_2428-2595	-0.71	0.14	0.19	yes	1	1.67
sp|Q00059|TFAM_HUMAN input_rna_1_2425-2595	-0.70	0.14	0.21	yes	1	1.67
sp|Q6BEB4|SP5_HUMAN input_rna_1_2425-2595	-0.70	0.14	0.18	yes	1	1.67
sp|Q9H898|ZMAT4_HUMAN input_rna_1_2425-2595	-0.70	0.14	0.16	yes	1	1.67
sp|A6NIJ5|F90AK_HUMAN input_rna_1_2436-2587	-0.67	0.14	0.24	yes	1	1.67
sp|A6NNH2|F90AR_HUMAN input_rna_1_2436-2587	-0.67	0.14	0.25	yes	1	1.67
sp|O76021|RL1D1_HUMAN input_rna_1_2432-2593	-0.66	0.14	0.30	yes	1	1.67
sp|P11940|PABP1_HUMAN input_rna_1_2432-2593	-0.66	0.14	0.32	yes	1	1.67
sp|P51114|FXR1_HUMAN input_rna_1_2432-2593	-0.66	0.14	0.28	yes	1	1.67
sp|Q05048|CSTF1_HUMAN input_rna_1_2432-2593	-0.66	0.14	0.27	yes	1	1.67
sp|Q17RY0|CPEB4_HUMAN input_rna_1_2432-2593	-0.66	0.14	0.40	yes	1	1.67
sp|Q96F86|EDC3_HUMAN input_rna_1_2432-2593	-0.66	0.14	0.28	yes	1	1.67
sp|Q9UHB9|SRP68_HUMAN input_rna_1_2432-2593	-0.66	0.14	0.30	yes	1	1.67
sp|O43310|CTIF_HUMAN input_rna_1_2436-2587	-0.66	0.14	0.26	yes	1	1.67
sp|Q8TEA1|NSUN6_HUMAN input_rna_1_2436-2587	-0.66	0.14	0.27	yes	1	1.67
sp|Q96DU9|PABP5_HUMAN input_rna_1_2436-2587	-0.66	0.14	0.27	yes	1	1.67
sp|Q96F86|EDC3_HUMAN input_rna_1_2436-2587	-0.66	0.14	0.30	yes	1	1.67
sp|Q9BUR4|WAP53_HUMAN input_rna_1_2436-2587	-0.66	0.14	0.28	yes	1	1.67
sp|Q9GZR2|REXO4_HUMAN input_rna_1_2436-2587	-0.66	0.14	0.31	yes	1	1.67
sp|Q9H361|PABP3_HUMAN input_rna_1_2436-2587	-0.66	0.14	0.27	yes	1	1.67
sp|O43310|CTIF_HUMAN input_rna_1_2432-2593	-0.65	0.14	0.28	yes	1	1.67
sp|Q8N5F7|NKAP_HUMAN input_rna_1_2432-2593	-0.65	0.14	0.30	yes	1	1.67
sp|Q8WUA2|PPIL4_HUMAN input_rna_1_2432-2593	-0.65	0.14	0.31	yes	1	1.67
sp|Q9BUR4|WAP53_HUMAN input_rna_1_2432-2593	-0.65	0.14	0.27	yes	1	1.67
sp|O76021|RL1D1_HUMAN input_rna_1_2436-2587	-0.65	0.14	0.30	yes	1	1.67
sp|P52736|ZN133_HUMAN input_rna_1_2436-2587	-0.65	0.14	0.36	yes	1	1.67
sp|Q8WUA2|PPIL4_HUMAN input_rna_1_2436-2587	-0.65	0.14	0.31	yes	1	1.67
sp|Q9NQ94|A1CF_HUMAN input_rna_1_2436-2587	-0.65	0.14	0.28	yes	1	1.67
sp|Q9P013|CWC15_HUMAN input_rna_1_2444-2595	-0.62	0.17	0.43	yes	1	1.67
sp|P14314|GLU2B_HUMAN input_rna_1_2465-2595	-0.62	0.17	0.40	yes	1	1.67
sp|P51003|PAPOA_HUMAN input_rna_1_2465-2595	-0.62	0.17	0.46	yes	1	1.67
sp|P17483|HXB4_HUMAN input_rna_1_2444-2595	-0.61	0.17	0.48	yes	1	1.67
sp|Q2TB10|ZN800_HUMAN input_rna_1_2444-2595	-0.61	0.17	0.43	yes	1	1.67
sp|Q6ZN04|MEX3B_HUMAN input_rna_1_2444-2595	-0.61	0.17	0.45	yes	1	1.67
sp|Q8N8A6|DDX51_HUMAN input_rna_1_2444-2595	-0.61	0.17	0.43	yes	1	1.67
sp|Q9BY77|PDIP3_HUMAN input_rna_1_2444-2595	-0.61	0.17	0.50	yes	1	1.67
sp|P33240|CSTF2_HUMAN input_rna_1_2465-2595	-0.61	0.17	0.48	yes	1	1.67
sp|Q06265|EXOS9_HUMAN input_rna_1_2465-2595	-0.61	0.17	0.51	yes	1	1.67
sp|Q15434|RBMS2_HUMAN input_rna_1_2465-2595	-0.61	0.17	0.48	yes	1	1.67
sp|Q8N1G4|LRC47_HUMAN input_rna_1_2465-2595	-0.61	0.17	0.45	yes	1	1.67
sp|Q8WTV1|THAP3_HUMAN input_rna_1_2465-2595	-0.61	0.17	0.52	yes	1	1.67
sp|Q96G46|DUS3L_HUMAN input_rna_1_2465-2595	-0.61	0.17	0.46	yes	1	1.67
sp|Q9BTF0|THUM2_HUMAN input_rna_1_2465-2595	-0.61	0.17	0.45	yes	1	1.67
sp|Q9NXZ2|DDX43_HUMAN input_rna_1_2465-2595	-0.61	0.17	0.45	yes	1	1.67
sp|P39023|RL3_HUMAN input_rna_1_2452-2595	-0.60	0.17	0.45	yes	1	1.67
sp|Q6ZN04|MEX3B_HUMAN input_rna_1_2452-2595	-0.60	0.17	0.47	yes	1	1.67
sp|Q86XF7|ZN575_HUMAN input_rna_1_2452-2595	-0.60	0.17	0.53	yes	1	1.67
sp|P23771|GATA3_HUMAN input_rna_1_2465-2595	-0.60	0.17	0.56	yes	1	1.67
sp|Q569K4|Z385B_HUMAN input_rna_1_2465-2595	-0.60	0.17	0.46	yes	1	1.67
sp|P14314|GLU2B_HUMAN input_rna_1_2452-2595	-0.59	0.17	0.43	yes	1	1.67
sp|P43694|GATA4_HUMAN input_rna_1_2452-2595	-0.59	0.17	0.61	yes	1	1.67
sp|Q01844|EWS_HUMAN input_rna_1_2452-2595	-0.59	0.17	0.48	yes	1	1.67
sp|Q569K4|Z385B_HUMAN input_rna_1_2452-2595	-0.59	0.17	0.48	yes	1	1.67
sp|Q86SG3|DAZ4_HUMAN input_rna_1_2452-2595	-0.59	0.17	0.51	yes	1	1.67
sp|Q9BXS6|NUSAP_HUMAN input_rna_1_2452-2595	-0.59	0.17	0.61	yes	1	1.67
sp|P43694|GATA4_HUMAN input_rna_1_2459-2595	-0.59	0.17	0.62	yes	1	1.67
sp|Q9BXS6|NUSAP_HUMAN input_rna_1_2459-2595	-0.59	0.17	0.63	yes	1	1.67
sp|Q9H0S4|DDX47_HUMAN input_rna_1_2459-2595	-0.59	0.17	0.63	yes	1	1.67
sp|P09661|RU2A_HUMAN input_rna_1_2482-2595	-0.59	0.17	0.59	yes	1	1.67
sp|P15880|RS2_HUMAN input_rna_1_2482-2595	-0.59	0.17	0.54	yes	1	1.67
sp|Q9NU63|ZFP57_HUMAN input_rna_1_2482-2595	-0.59	0.17	0.67	yes	1	1.67
sp|Q05048|CSTF1_HUMAN input_rna_1_2459-2595	-0.58	0.17	0.65	yes	1	1.67
sp|P17483|HXB4_HUMAN input_rna_1_2471-2595	-0.58	0.17	0.63	yes	1	1.67
sp|Q9NXZ2|DDX43_HUMAN input_rna_1_2482-2595	-0.58	0.17	0.52	yes	1	1.67
sp|O95793|STAU1_HUMAN input_rna_1_2471-2595	-0.57	0.17	0.62	yes	1	1.67
sp|P22087|FBRL_HUMAN input_rna_1_2471-2595	-0.57	0.17	0.49	yes	1	1.67
sp|Q06265|EXOS9_HUMAN input_rna_1_2471-2595	-0.57	0.17	0.71	yes	1	1.67
sp|Q86SE5|RALYL_HUMAN input_rna_1_2471-2595	-0.57	0.17	0.56	yes	1	1.67
sp|P23771|GATA3_HUMAN input_rna_1_2462-2595	-0.56	0.17	0.73	yes	1	1.67
sp|Q9NU63|ZFP57_HUMAN input_rna_1_2462-2595	-0.56	0.17	0.75	yes	1	1.67
sp|Q5SY16|NOL9_HUMAN input_rna_1_2491-2595	-0.56	0.17	0.56	yes	1	1.67
sp|O76094|SRP72_HUMAN input_rna_1_2491-2595	-0.55	0.17	0.58	yes	1	1.67
sp|P60900|PSA6_HUMAN input_rna_1_2491-2595	-0.55	0.17	0.70	yes	1	1.67
sp|Q00059|TFAM_HUMAN input_rna_1_2491-2595	-0.55	0.17	0.72	yes	1	1.67
sp|Q06265|EXOS9_HUMAN input_rna_1_2491-2595	-0.55	0.17	0.80	yes	1	1.67
sp|Q14444|CAPR1_HUMAN input_rna_1_2491-2595	-0.55	0.17	0.57	yes	1	1.67
sp|Q15056|IF4H_HUMAN input_rna_1_2491-2595	-0.55	0.17	0.70	yes	1	1.67
sp|Q96ME7|ZN512_HUMAN input_rna_1_2491-2595	-0.55	0.17	0.67	yes	1	1.67
sp|Q9BZB8|CPEB1_HUMAN input_rna_1_2491-2595	-0.55	0.17	0.69	yes	1	1.67
sp|Q9HCJ3|RAVR2_HUMAN input_rna_1_2491-2595	-0.55	0.17	0.56	yes	1	1.67
sp|Q86XF7|ZN575_HUMAN input_rna_1_509-640	-0.41	0.24	0.93	yes	1	1.67
sp|Q96G46|DUS3L_HUMAN input_rna_1_509-640	-0.41	0.24	0.74	yes	1	1.67
sp|Q8N5P1|ZC3H8_HUMAN input_rna_1_509-640	-0.40	0.24	0.88	yes	1	1.67
sp|Q96Q11|TRNT1_HUMAN input_rna_1_509-640	-0.40	0.24	0.97	yes	1	1.67
sp|P31314|TLX1_HUMAN input_rna_1_509-640	-0.39	0.26	0.79	yes	1	1.67
sp|Q12947|FOXF2_HUMAN input_rna_1_509-640	-0.39	0.26	0.97	yes	1	1.67
sp|O95758|PTBP3_HUMAN input_rna_1_509-640	-0.38	0.26	0.90	yes	1	1.67
sp|P36578|RL4_HUMAN input_rna_1_509-640	-0.38	0.26	0.98	yes	1	1.67
sp|P60008|HILS1_HUMAN input_rna_1_509-640	-0.38	0.26	0.95	yes	1	1.67
sp|Q96I24|FUBP3_HUMAN input_rna_1_475-661	-0.22	0.40	0.96	yes	1	1.67
sp|Q9Y3Y2|CHTOP_HUMAN input_rna_1_475-661	-0.22	0.40	0.91	yes	1	1.67
sp|P17483|HXB4_HUMAN input_rna_1_475-661	-0.21	0.42	0.94	yes	1	1.67
sp|Q53EL6|PDCD4_HUMAN input_rna_1_475-661	-0.21	0.42	0.96	yes	1	1.67
sp|Q8N1G4|LRC47_HUMAN input_rna_1_475-661	-0.21	0.42	0.97	yes	1	1.67
sp|Q99626|CDX2_HUMAN input_rna_1_475-661	-0.21	0.42	0.73	yes	1	1.67
sp|Q9NU63|ZFP57_HUMAN input_rna_1_475-661	-0.21	0.42	0.97	yes	1	1.67
sp|Q99626|CDX2_HUMAN input_rna_1_468-649	-0.20	0.42	0.72	yes	1	1.67
sp|Q15434|RBMS2_HUMAN input_rna_1_475-661	-0.20	0.42	0.91	yes	1	1.67
sp|P52597|HNRPF_HUMAN input_rna_1_468-649	-0.19	0.45	0.93	yes	1	1.67
sp|P60842|IF4A1_HUMAN input_rna_1_468-649	-0.19	0.45	0.90	yes	1	1.67
sp|Q9BZB8|CPEB1_HUMAN input_rna_1_468-649	-0.18	0.45	0.96	yes	1	1.67
sp|Q96BV0|ZN775_HUMAN input_rna_1_2407-2595	-0.87	0.10	0.05	yes	1	1.66
sp|Q96PE6|ZIM3_HUMAN input_rna_1_2407-2595	-0.87	0.10	0.02	yes	1	1.66
sp|Q05823|RN5A_HUMAN input_rna_1_2407-2595	-0.86	0.10	0.26	yes	1	1.66
sp|Q9NW64|RBM22_HUMAN input_rna_1_2407-2595	-0.86	0.10	0.05	yes	1	1.66
sp|P0C6A0|ZGLP1_HUMAN input_rna_1_2407-2595	-0.85	0.10	0.06	yes	1	1.66
sp|Q15427|SF3B4_HUMAN input_rna_1_2407-2595	-0.85	0.14	0.05	yes	1	1.66
sp|Q8TEA1|NSUN6_HUMAN input_rna_1_2407-2595	-0.85	0.14	0.03	yes	1	1.66
sp|Q96EY7|PTCD3_HUMAN input_rna_1_2407-2595	-0.85	0.10	0.16	yes	1	1.66
sp|Q9H0Z9|RBM38_HUMAN input_rna_1_2407-2595	-0.85	0.14	0.03	yes	1	1.66
sp|O76021|RL1D1_HUMAN input_rna_1_2428-2595	-0.74	0.14	0.16	yes	1	1.66
sp|Q05048|CSTF1_HUMAN input_rna_1_2428-2595	-0.74	0.14	0.12	yes	1	1.66
sp|Q07955|SRSF1_HUMAN input_rna_1_2428-2595	-0.74	0.14	0.11	yes	1	1.66
sp|Q6BEB4|SP5_HUMAN input_rna_1_2428-2595	-0.74	0.14	0.14	yes	1	1.66
sp|Q8N5F7|NKAP_HUMAN input_rna_1_2428-2595	-0.74	0.14	0.16	yes	1	1.66
sp|P0C6A0|ZGLP1_HUMAN input_rna_1_2425-2595	-0.73	0.14	0.18	yes	1	1.66
sp|P51003|PAPOA_HUMAN input_rna_1_2425-2595	-0.73	0.14	0.31	yes	1	1.66
sp|P51116|FXR2_HUMAN input_rna_1_2425-2595	-0.73	0.14	0.28	yes	1	1.66
sp|Q96PT4|DUX3_HUMAN input_rna_1_2425-2595	-0.73	0.14	0.17	yes	1	1.66
sp|Q9NVP1|DDX18_HUMAN input_rna_1_2425-2595	-0.73	0.14	0.28	yes	1	1.66
sp|Q9NY12|GAR1_HUMAN input_rna_1_2425-2595	-0.73	0.14	0.13	yes	1	1.66
sp|A6NIJ5|F90AK_HUMAN input_rna_1_2428-2595	-0.73	0.14	0.12	yes	1	1.66
sp|A6NNH2|F90AR_HUMAN input_rna_1_2428-2595	-0.73	0.14	0.12	yes	1	1.66
sp|Q7Z5Q1|CPEB2_HUMAN input_rna_1_2428-2595	-0.73	0.14	0.11	yes	1	1.66
sp|Q8NCV1|ADAD2_HUMAN input_rna_1_2428-2595	-0.73	0.14	0.14	yes	1	1.66
sp|Q96PT3|DUX5_HUMAN input_rna_1_2428-2595	-0.73	0.14	0.16	yes	1	1.66
sp|Q9H898|ZMAT4_HUMAN input_rna_1_2428-2595	-0.73	0.14	0.10	yes	1	1.66
sp|P09661|RU2A_HUMAN input_rna_1_2425-2595	-0.72	0.14	0.21	yes	1	1.66
sp|P19338|NUCL_HUMAN input_rna_1_2425-2595	-0.72	0.14	0.28	yes	1	1.66
sp|Q07955|SRSF1_HUMAN input_rna_1_2425-2595	-0.72	0.14	0.16	yes	1	1.66
sp|Q8N5F7|NKAP_HUMAN input_rna_1_2425-2595	-0.72	0.14	0.20	yes	1	1.66
sp|Q8TF68|ZN384_HUMAN input_rna_1_2425-2595	-0.72	0.14	0.17	yes	1	1.66
sp|Q8WTV1|THAP3_HUMAN input_rna_1_2425-2595	-0.72	0.14	0.18	yes	1	1.66
sp|Q96PT3|DUX5_HUMAN input_rna_1_2425-2595	-0.72	0.14	0.18	yes	1	1.66
sp|Q9BUR4|WAP53_HUMAN input_rna_1_2425-2595	-0.72	0.14	0.15	yes	1	1.66
sp|Q9NQT4|EXOS5_HUMAN input_rna_1_2425-2595	-0.72	0.14	0.15	yes	1	1.66
sp|Q9UHB9|SRP68_HUMAN input_rna_1_2425-2595	-0.72	0.14	0.18	yes	1	1.66
sp|Q7Z5Q1|CPEB2_HUMAN input_rna_1_2425-2595	-0.71	0.14	0.15	yes	1	1.66
sp|O00584|RNT2_HUMAN input_rna_1_2436-2587	-0.69	0.14	0.26	yes	1	1.66
sp|P17483|HXB4_HUMAN input_rna_1_2436-2587	-0.69	0.14	0.26	yes	1	1.66
sp|O00584|RNT2_HUMAN input_rna_1_2432-2593	-0.68	0.14	0.24	yes	1	1.66
sp|P17483|HXB4_HUMAN input_rna_1_2432-2593	-0.68	0.14	0.25	yes	1	1.66
sp|P51843|NR0B1_HUMAN input_rna_1_2432-2593	-0.68	0.14	0.20	yes	1	1.66
sp|Q86X95|CIR1_HUMAN input_rna_1_2432-2593	-0.68	0.14	0.22	yes	1	1.66
sp|Q96BV0|ZN775_HUMAN input_rna_1_2432-2593	-0.68	0.14	0.23	yes	1	1.66
sp|Q96CS4|ZN689_HUMAN input_rna_1_2432-2593	-0.68	0.14	0.27	yes	1	1.66
sp|Q96DU9|PABP5_HUMAN input_rna_1_2432-2593	-0.68	0.14	0.20	yes	1	1.66
sp|Q9GZR2|REXO4_HUMAN input_rna_1_2432-2593	-0.68	0.14	0.23	yes	1	1.66
sp|Q9NUL3|STAU2_HUMAN input_rna_1_2432-2593	-0.68	0.14	0.23	yes	1	1.66
sp|P51843|NR0B1_HUMAN input_rna_1_2436-2587	-0.68	0.14	0.23	yes	1	1.66
sp|Q07955|SRSF1_HUMAN input_rna_1_2436-2587	-0.68	0.14	0.22	yes	1	1.66
sp|Q86XN8|MEX3D_HUMAN input_rna_1_2436-2587	-0.68	0.14	0.33	yes	1	1.66
sp|Q96BV0|ZN775_HUMAN input_rna_1_2436-2587	-0.68	0.14	0.26	yes	1	1.66
sp|Q96CS4|ZN689_HUMAN input_rna_1_2436-2587	-0.68	0.14	0.27	yes	1	1.66
sp|Q9HC36|RMTL1_HUMAN input_rna_1_2436-2587	-0.68	0.14	0.25	yes	1	1.66
sp|A6NIJ5|F90AK_HUMAN input_rna_1_2432-2593	-0.67	0.14	0.23	yes	1	1.66
sp|A6NNH2|F90AR_HUMAN input_rna_1_2432-2593	-0.67	0.14	0.24	yes	1	1.66
sp|P52736|ZN133_HUMAN input_rna_1_2432-2593	-0.67	0.14	0.37	yes	1	1.66
sp|Q8TEA1|NSUN6_HUMAN input_rna_1_2432-2593	-0.67	0.14	0.23	yes	1	1.66
sp|Q9NRX1|PNO1_HUMAN input_rna_1_2432-2593	-0.67	0.14	0.28	yes	1	1.66
sp|Q13310|PABP4_HUMAN input_rna_1_2436-2587	-0.67	0.14	0.31	yes	1	1.66
sp|Q86X95|CIR1_HUMAN input_rna_1_2436-2587	-0.67	0.14	0.27	yes	1	1.66
sp|Q9NRX1|PNO1_HUMAN input_rna_1_2436-2587	-0.67	0.14	0.29	yes	1	1.66
sp|Q9NPD3|EXOS4_HUMAN input_rna_1_2444-2595	-0.64	0.17	0.37	yes	1	1.66
sp|P25490|TYY1_HUMAN input_rna_1_2444-2595	-0.63	0.17	0.39	yes	1	1.66
sp|Q07955|SRSF1_HUMAN input_rna_1_2444-2595	-0.63	0.17	0.35	yes	1	1.66
sp|Q5T0B9|ZN362_HUMAN input_rna_1_2444-2595	-0.63	0.17	0.43	yes	1	1.66
sp|Q96M93|ADAD1_HUMAN input_rna_1_2444-2595	-0.63	0.17	0.41	yes	1	1.66
sp|Q9HC36|RMTL1_HUMAN input_rna_1_2444-2595	-0.63	0.17	0.43	yes	1	1.66
sp|Q9NQ94|A1CF_HUMAN input_rna_1_2444-2595	-0.63	0.17	0.35	yes	1	1.66
sp|P14651|HXB3_HUMAN input_rna_1_2465-2595	-0.63	0.17	0.41	yes	1	1.66
sp|Q01844|EWS_HUMAN input_rna_1_2465-2595	-0.63	0.17	0.43	yes	1	1.66
sp|Q6ZN04|MEX3B_HUMAN input_rna_1_2465-2595	-0.63	0.17	0.38	yes	1	1.66
sp|Q86U44|MTA70_HUMAN input_rna_1_2465-2595	-0.63	0.17	0.40	yes	1	1.66
sp|Q96AE4|FUBP1_HUMAN input_rna_1_2465-2595	-0.63	0.17	0.43	yes	1	1.66
sp|Q9H898|ZMAT4_HUMAN input_rna_1_2465-2595	-0.63	0.17	0.38	yes	1	1.66
sp|Q9NQZ3|DAZ1_HUMAN input_rna_1_2465-2595	-0.63	0.17	0.45	yes	1	1.66
sp|Q15287|RNPS1_HUMAN input_rna_1_2465-2595	-0.62	0.17	0.38	yes	1	1.66
sp|Q96J87|CELF6_HUMAN input_rna_1_2465-2595	-0.62	0.17	0.39	yes	1	1.66
sp|Q9Y3Y2|CHTOP_HUMAN input_rna_1_2465-2595	-0.62	0.17	0.44	yes	1	1.66
sp|P51003|PAPOA_HUMAN input_rna_1_2452-2595	-0.61	0.17	0.46	yes	1	1.66
sp|Q15287|RNPS1_HUMAN input_rna_1_2452-2595	-0.61	0.17	0.43	yes	1	1.66
sp|Q96G46|DUS3L_HUMAN input_rna_1_2452-2595	-0.61	0.17	0.45	yes	1	1.66
sp|Q9BWE0|REPI1_HUMAN input_rna_1_2452-2595	-0.61	0.17	0.44	yes	1	1.66
sp|Q9HC36|RMTL1_HUMAN input_rna_1_2452-2595	-0.61	0.17	0.52	yes	1	1.66
sp|Q96BT7|ALKB8_HUMAN input_rna_1_2459-2595	-0.61	0.17	0.47	yes	1	1.66
sp|Q9H1J1|REN3A_HUMAN input_rna_1_2459-2595	-0.61	0.17	0.43	yes	1	1.66
sp|Q9HC36|RMTL1_HUMAN input_rna_1_2459-2595	-0.61	0.17	0.56	yes	1	1.66
sp|Q9NQZ3|DAZ1_HUMAN input_rna_1_2459-2595	-0.61	0.17	0.47	yes	1	1.66
sp|O00571|DDX3X_HUMAN input_rna_1_2482-2595	-0.61	0.17	0.50	yes	1	1.66
sp|Q9H898|ZMAT4_HUMAN input_rna_1_2482-2595	-0.61	0.17	0.53	yes	1	1.66
sp|Q9NW64|RBM22_HUMAN input_rna_1_2482-2595	-0.61	0.17	0.57	yes	1	1.66
sp|Q07955|SRSF1_HUMAN input_rna_1_2452-2595	-0.60	0.17	0.46	yes	1	1.66
sp|Q9BZB8|CPEB1_HUMAN input_rna_1_2452-2595	-0.60	0.17	0.45	yes	1	1.66
sp|Q9H0S4|DDX47_HUMAN input_rna_1_2452-2595	-0.60	0.17	0.55	yes	1	1.66
sp|A0PJM3|GORL_HUMAN input_rna_1_2459-2595	-0.60	0.17	0.50	yes	1	1.66
sp|Q6ZN04|MEX3B_HUMAN input_rna_1_2459-2595	-0.60	0.17	0.48	yes	1	1.66
sp|Q86XF7|ZN575_HUMAN input_rna_1_2459-2595	-0.60	0.17	0.57	yes	1	1.66
sp|Q9NRJ5|PAPOB_HUMAN input_rna_1_2459-2595	-0.60	0.17	0.47	yes	1	1.66
sp|Q9NW64|RBM22_HUMAN input_rna_1_2459-2595	-0.60	0.17	0.57	yes	1	1.66
sp|Q9NXZ2|DDX43_HUMAN input_rna_1_2459-2595	-0.60	0.17	0.48	yes	1	1.66
sp|Q569K4|Z385B_HUMAN input_rna_1_2482-2595	-0.60	0.17	0.51	yes	1	1.66
sp|Q8N5P1|ZC3H8_HUMAN input_rna_1_2482-2595	-0.60	0.17	0.50	yes	1	1.66
sp|Q96ME7|ZN512_HUMAN input_rna_1_2482-2595	-0.60	0.17	0.51	yes	1	1.66
sp|Q8N1G4|LRC47_HUMAN input_rna_1_2471-2595	-0.59	0.17	0.57	yes	1	1.66
sp|Q96BT7|ALKB8_HUMAN input_rna_1_2471-2595	-0.59	0.17	0.50	yes	1	1.66
sp|Q9H0S4|DDX47_HUMAN input_rna_1_2471-2595	-0.59	0.17	0.63	yes	1	1.66
sp|Q9NW64|RBM22_HUMAN input_rna_1_2471-2595	-0.59	0.17	0.65	yes	1	1.66
sp|P33240|CSTF2_HUMAN input_rna_1_2462-2595	-0.58	0.17	0.57	yes	1	1.66
sp|P78563|RED1_HUMAN input_rna_1_2462-2595	-0.58	0.17	0.51	yes	1	1.66
sp|Q8WTV1|THAP3_HUMAN input_rna_1_2462-2595	-0.58	0.17	0.67	yes	1	1.66
sp|Q9H0S4|DDX47_HUMAN input_rna_1_2462-2595	-0.58	0.17	0.67	yes	1	1.66
sp|P09661|RU2A_HUMAN input_rna_1_2471-2595	-0.58	0.17	0.61	yes	1	1.66
sp|P14651|HXB3_HUMAN input_rna_1_2471-2595	-0.58	0.17	0.67	yes	1	1.66
sp|Q8WTV1|THAP3_HUMAN input_rna_1_2471-2595	-0.58	0.17	0.62	yes	1	1.66
sp|Q9NVV4|PAPD1_HUMAN input_rna_1_2471-2595	-0.58	0.17	0.59	yes	1	1.66
sp|Q15287|RNPS1_HUMAN input_rna_1_2462-2595	-0.57	0.17	0.54	yes	1	1.66
sp|Q9Y3Y2|CHTOP_HUMAN input_rna_1_2462-2595	-0.57	0.17	0.63	yes	1	1.66
sp|A6NIJ5|F90AK_HUMAN input_rna_1_2491-2595	-0.57	0.17	0.67	yes	1	1.66
sp|O00584|RNT2_HUMAN input_rna_1_2491-2595	-0.57	0.17	0.64	yes	1	1.66
sp|Q9BRS8|LARP6_HUMAN input_rna_1_2491-2595	-0.57	0.17	0.57	yes	1	1.66
sp|Q9GZY0|NXF2_HUMAN input_rna_1_2491-2595	-0.57	0.17	0.58	yes	1	1.66
sp|Q9NW64|RBM22_HUMAN input_rna_1_2491-2595	-0.57	0.17	0.76	yes	1	1.66
sp|O60812|HNRCL_HUMAN input_rna_1_2491-2595	-0.56	0.17	0.66	yes	1	1.66
sp|Q86XF7|ZN575_HUMAN input_rna_1_2491-2595	-0.56	0.17	0.67	yes	1	1.66
sp|Q8WTV1|THAP3_HUMAN input_rna_1_2491-2595	-0.56	0.17	0.68	yes	1	1.66
sp|Q96DU9|PABP5_HUMAN input_rna_1_2491-2595	-0.56	0.17	0.60	yes	1	1.66
sp|Q9BWT3|PAPOG_HUMAN input_rna_1_2491-2595	-0.56	0.17	0.57	yes	1	1.66
sp|P14651|HXB3_HUMAN input_rna_1_509-640	-0.44	0.22	0.95	yes	1	1.66
sp|P19474|RO52_HUMAN input_rna_1_509-640	-0.44	0.22	0.85	yes	1	1.66
sp|Q8N8A6|DDX51_HUMAN input_rna_1_509-640	-0.44	0.22	0.69	yes	1	1.66
sp|Q8WTV1|THAP3_HUMAN input_rna_1_509-640	-0.44	0.22	0.91	yes	1	1.66
sp|Q9BRS8|LARP6_HUMAN input_rna_1_509-640	-0.44	0.22	0.77	yes	1	1.66
sp|Q9NQT4|EXOS5_HUMAN input_rna_1_509-640	-0.44	0.22	0.92	yes	1	1.66
sp|O94776|MTA2_HUMAN input_rna_1_509-640	-0.43	0.22	0.69	yes	1	1.66
sp|Q8IWZ8|SUGP1_HUMAN input_rna_1_509-640	-0.43	0.22	0.73	yes	1	1.66
sp|Q96I24|FUBP3_HUMAN input_rna_1_509-640	-0.43	0.22	0.88	yes	1	1.66
sp|P14314|GLU2B_HUMAN input_rna_1_509-640	-0.42	0.24	0.80	yes	1	1.66
sp|Q569K4|Z385B_HUMAN input_rna_1_509-640	-0.42	0.24	0.90	yes	1	1.66
sp|O60573|IF4E2_HUMAN input_rna_1_475-661	-0.25	0.37	0.93	yes	1	1.66
sp|P01138|NGF_HUMAN input_rna_1_475-661	-0.25	0.37	0.94	yes	1	1.66
sp|P60008|HILS1_HUMAN input_rna_1_475-661	-0.25	0.37	0.97	yes	1	1.66
sp|Q14240|IF4A2_HUMAN input_rna_1_475-661	-0.25	0.37	0.87	yes	1	1.66
sp|Q9Y235|ABEC2_HUMAN input_rna_1_475-661	-0.24	0.40	0.97	yes	1	1.66
sp|O75940|SPF30_HUMAN input_rna_1_468-649	-0.23	0.40	0.97	yes	1	1.66
sp|P17947|SPI1_HUMAN input_rna_1_468-649	-0.23	0.40	0.87	yes	1	1.66
sp|P60008|HILS1_HUMAN input_rna_1_468-649	-0.23	0.40	0.97	yes	1	1.66
sp|Q53HI1|UNC50_HUMAN input_rna_1_468-649	-0.23	0.40	0.92	yes	1	1.66
sp|Q6BEB4|SP5_HUMAN input_rna_1_468-649	-0.23	0.40	0.83	yes	1	1.66
sp|O95758|PTBP3_HUMAN input_rna_1_475-661	-0.23	0.40	0.91	yes	1	1.66
sp|Q92979|NEP1_HUMAN input_rna_1_475-661	-0.23	0.40	0.94	yes	1	1.66
sp|O95758|PTBP3_HUMAN input_rna_1_468-649	-0.22	0.40	0.90	yes	1	1.66
sp|Q14451|GRB7_HUMAN input_rna_1_468-649	-0.22	0.40	0.80	yes	1	1.66
sp|Q06265|EXOS9_HUMAN input_rna_1_468-649	-0.21	0.42	0.97	yes	1	1.66
sp|O43818|U3IP2_HUMAN input_rna_1_2407-2595	-0.89	0.10	0.02	yes	1	1.65
sp|O94818|NOL4_HUMAN input_rna_1_2407-2595	-0.89	0.10	0.05	yes	1	1.65
sp|P29558|RBMS1_HUMAN input_rna_1_2407-2595	-0.89	0.10	0.03	yes	1	1.65
sp|O75360|PROP1_HUMAN input_rna_1_2407-2595	-0.88	0.10	0.01	yes	1	1.65
sp|P23769|GATA2_HUMAN input_rna_1_2407-2595	-0.88	0.10	0.03	yes	1	1.65
sp|Q14444|CAPR1_HUMAN input_rna_1_2407-2595	-0.88	0.10	0.11	yes	1	1.65
sp|Q6PJT7|ZC3HE_HUMAN input_rna_1_2407-2595	-0.88	0.10	0.16	yes	1	1.65
sp|Q8NC51|PAIRB_HUMAN input_rna_1_2407-2595	-0.88	0.10	0.03	yes	1	1.65
sp|Q8WVK2|SNR27_HUMAN input_rna_1_2407-2595	-0.88	0.10	0.07	yes	1	1.65
sp|P52736|ZN133_HUMAN input_rna_1_2407-2595	-0.87	0.10	0.12	yes	1	1.65
sp|P78406|RAE1L_HUMAN input_rna_1_2407-2595	-0.87	0.10	0.03	yes	1	1.65
sp|Q13049|TRI32_HUMAN input_rna_1_2407-2595	-0.87	0.10	0.11	yes	1	1.65
sp|Q75WM6|H1FNT_HUMAN input_rna_1_2407-2595	-0.87	0.10	0.04	yes	1	1.65
sp|Q9BWT3|PAPOG_HUMAN input_rna_1_2407-2595	-0.87	0.10	0.17	yes	1	1.65
sp|Q9NV72|ZN701_HUMAN input_rna_1_2407-2595	-0.87	0.10	0.02	yes	1	1.65
sp|P04553|HSP1_HUMAN input_rna_1_2428-2595	-0.76	0.14	0.06	yes	1	1.65
sp|P0C7X0|F90AO_HUMAN input_rna_1_2428-2595	-0.76	0.14	0.09	yes	1	1.65
sp|P29558|RBMS1_HUMAN input_rna_1_2428-2595	-0.76	0.14	0.12	yes	1	1.65
sp|Q00059|TFAM_HUMAN input_rna_1_2428-2595	-0.76	0.14	0.11	yes	1	1.65
sp|Q8TEA1|NSUN6_HUMAN input_rna_1_2428-2595	-0.76	0.14	0.09	yes	1	1.65
sp|Q8WUA2|PPIL4_HUMAN input_rna_1_2428-2595	-0.76	0.14	0.15	yes	1	1.65
sp|Q92841|DDX17_HUMAN input_rna_1_2428-2595	-0.76	0.14	0.29	yes	1	1.65
sp|Q96BV0|ZN775_HUMAN input_rna_1_2428-2595	-0.76	0.14	0.13	yes	1	1.65
sp|Q9NPD3|EXOS4_HUMAN input_rna_1_2428-2595	-0.76	0.14	0.11	yes	1	1.65
sp|Q9NY12|GAR1_HUMAN input_rna_1_2428-2595	-0.76	0.14	0.10	yes	1	1.65
sp|A0PJY2|FEZF1_HUMAN input_rna_1_2428-2595	-0.75	0.14	0.11	yes	1	1.65
sp|P14314|GLU2B_HUMAN input_rna_1_2428-2595	-0.75	0.14	0.14	yes	1	1.65
sp|P51114|FXR1_HUMAN input_rna_1_2428-2595	-0.75	0.14	0.13	yes	1	1.65
sp|Q8WTV1|THAP3_HUMAN input_rna_1_2428-2595	-0.75	0.14	0.10	yes	1	1.65
sp|Q96CS4|ZN689_HUMAN input_rna_1_2428-2595	-0.75	0.14	0.17	yes	1	1.65
sp|Q96F86|EDC3_HUMAN input_rna_1_2428-2595	-0.75	0.14	0.15	yes	1	1.65
sp|Q96PT4|DUX3_HUMAN input_rna_1_2428-2595	-0.75	0.14	0.15	yes	1	1.65
sp|Q9BQ39|DDX50_HUMAN input_rna_1_2428-2595	-0.75	0.14	0.31	yes	1	1.65
sp|Q8WUU5|GATD1_HUMAN input_rna_1_2425-2595	-0.74	0.14	0.17	yes	1	1.65
sp|Q8WY41|NANO1_HUMAN input_rna_1_2425-2595	-0.74	0.14	0.14	yes	1	1.65
sp|P01138|NGF_HUMAN input_rna_1_2428-2595	-0.74	0.14	0.11	yes	1	1.65
sp|P29558|RBMS1_HUMAN input_rna_1_2425-2595	-0.73	0.14	0.16	yes	1	1.65
sp|Q15056|IF4H_HUMAN input_rna_1_2425-2595	-0.73	0.14	0.16	yes	1	1.65
sp|Q8N8A6|DDX51_HUMAN input_rna_1_2425-2595	-0.73	0.14	0.27	yes	1	1.65
sp|Q9NPD3|EXOS4_HUMAN input_rna_1_2425-2595	-0.73	0.14	0.17	yes	1	1.65
sp|Q5T0B9|ZN362_HUMAN input_rna_1_2432-2593	-0.71	0.14	0.19	yes	1	1.65
sp|A8MWA6|F90AM_HUMAN input_rna_1_2436-2587	-0.71	0.14	0.15	yes	1	1.65
sp|P0C7V4|F90AJ_HUMAN input_rna_1_2436-2587	-0.71	0.14	0.15	yes	1	1.65
sp|Q14444|CAPR1_HUMAN input_rna_1_2436-2587	-0.71	0.14	0.29	yes	1	1.65
sp|A8MX19|F90AC_HUMAN input_rna_1_2432-2593	-0.70	0.14	0.15	yes	1	1.65
sp|P09543|CN37_HUMAN input_rna_1_2432-2593	-0.70	0.14	0.19	yes	1	1.65
sp|P0C7X0|F90AO_HUMAN input_rna_1_2432-2593	-0.70	0.14	0.17	yes	1	1.65
sp|Q8NCV1|ADAD2_HUMAN input_rna_1_2432-2593	-0.70	0.14	0.19	yes	1	1.65
sp|Q9H361|PABP3_HUMAN input_rna_1_2432-2593	-0.70	0.14	0.23	yes	1	1.65
sp|Q9HC36|RMTL1_HUMAN input_rna_1_2432-2593	-0.70	0.14	0.20	yes	1	1.65
sp|Q9NW64|RBM22_HUMAN input_rna_1_2432-2593	-0.70	0.14	0.20	yes	1	1.65
sp|A8MX19|F90AC_HUMAN input_rna_1_2436-2587	-0.70	0.14	0.16	yes	1	1.65
sp|P0C7W8|F90AD_HUMAN input_rna_1_2436-2587	-0.70	0.14	0.15	yes	1	1.65
sp|Q5T0B9|ZN362_HUMAN input_rna_1_2436-2587	-0.70	0.14	0.20	yes	1	1.65
sp|Q9NUL3|STAU2_HUMAN input_rna_1_2436-2587	-0.70	0.14	0.23	yes	1	1.65
sp|Q07955|SRSF1_HUMAN input_rna_1_2432-2593	-0.69	0.14	0.21	yes	1	1.65
sp|P09543|CN37_HUMAN input_rna_1_2436-2587	-0.69	0.14	0.22	yes	1	1.65
sp|P0C7X0|F90AO_HUMAN input_rna_1_2436-2587	-0.69	0.14	0.18	yes	1	1.65
sp|Q9NW64|RBM22_HUMAN input_rna_1_2436-2587	-0.69	0.14	0.22	yes	1	1.65
sp|Q00059|TFAM_HUMAN input_rna_1_2444-2595	-0.65	0.14	0.35	yes	1	1.65
sp|Q15056|IF4H_HUMAN input_rna_1_2444-2595	-0.65	0.14	0.32	yes	1	1.65
sp|Q8NCV1|ADAD2_HUMAN input_rna_1_2444-2595	-0.65	0.14	0.35	yes	1	1.65
sp|Q8TF68|ZN384_HUMAN input_rna_1_2444-2595	-0.65	0.14	0.36	yes	1	1.65
sp|Q9H0S4|DDX47_HUMAN input_rna_1_2444-2595	-0.65	0.14	0.33	yes	1	1.65
sp|Q9NQT4|EXOS5_HUMAN input_rna_1_2444-2595	-0.65	0.14	0.33	yes	1	1.65
sp|O76094|SRP72_HUMAN input_rna_1_2444-2595	-0.64	0.14	0.39	yes	1	1.65
sp|P01138|NGF_HUMAN input_rna_1_2444-2595	-0.64	0.14	0.36	yes	1	1.65
sp|Q13769|THOC5_HUMAN input_rna_1_2444-2595	-0.64	0.14	0.36	yes	1	1.65
sp|Q9NW64|RBM22_HUMAN input_rna_1_2444-2595	-0.64	0.14	0.37	yes	1	1.65
sp|A0PJM3|GORL_HUMAN input_rna_1_2465-2595	-0.64	0.17	0.36	yes	1	1.65
sp|P01138|NGF_HUMAN input_rna_1_2465-2595	-0.64	0.17	0.41	yes	1	1.65
sp|P43694|GATA4_HUMAN input_rna_1_2465-2595	-0.64	0.14	0.37	yes	1	1.65
sp|Q86SE5|RALYL_HUMAN input_rna_1_2465-2595	-0.64	0.17	0.36	yes	1	1.65
sp|Q96BT7|ALKB8_HUMAN input_rna_1_2465-2595	-0.64	0.14	0.41	yes	1	1.65
sp|Q9H0S4|DDX47_HUMAN input_rna_1_2465-2595	-0.64	0.14	0.33	yes	1	1.65
sp|Q9H6T0|ESRP2_HUMAN input_rna_1_2465-2595	-0.64	0.17	0.42	yes	1	1.65
sp|Q9NW64|RBM22_HUMAN input_rna_1_2465-2595	-0.64	0.17	0.40	yes	1	1.65
sp|P14651|HXB3_HUMAN input_rna_1_2459-2595	-0.63	0.17	0.44	yes	1	1.65
sp|Q05048|CSTF1_HUMAN input_rna_1_2465-2595	-0.63	0.17	0.39	yes	1	1.65
sp|Q07955|SRSF1_HUMAN input_rna_1_2465-2595	-0.63	0.17	0.39	yes	1	1.65
sp|Q53EL6|PDCD4_HUMAN input_rna_1_2465-2595	-0.63	0.17	0.36	yes	1	1.65
sp|P05455|LA_HUMAN input_rna_1_2452-2595	-0.62	0.17	0.43	yes	1	1.65
sp|Q92979|NEP1_HUMAN input_rna_1_2452-2595	-0.62	0.17	0.47	yes	1	1.65
sp|Q9H898|ZMAT4_HUMAN input_rna_1_2452-2595	-0.62	0.17	0.42	yes	1	1.65
sp|Q9NQ94|A1CF_HUMAN input_rna_1_2452-2595	-0.62	0.17	0.38	yes	1	1.65
sp|Q9NW64|RBM22_HUMAN input_rna_1_2452-2595	-0.62	0.17	0.45	yes	1	1.65
sp|Q9Y3Y2|CHTOP_HUMAN input_rna_1_2452-2595	-0.62	0.17	0.42	yes	1	1.65
sp|P01138|NGF_HUMAN input_rna_1_2459-2595	-0.62	0.17	0.49	yes	1	1.65
sp|Q07955|SRSF1_HUMAN input_rna_1_2459-2595	-0.62	0.17	0.46	yes	1	1.65
sp|Q86SG3|DAZ4_HUMAN input_rna_1_2459-2595	-0.62	0.17	0.43	yes	1	1.65
sp|Q8NCV1|ADAD2_HUMAN input_rna_1_2459-2595	-0.62	0.17	0.45	yes	1	1.65
sp|Q8WTV1|THAP3_HUMAN input_rna_1_2459-2595	-0.62	0.17	0.49	yes	1	1.65
sp|Q96AE4|FUBP1_HUMAN input_rna_1_2459-2595	-0.62	0.17	0.45	yes	1	1.65
sp|Q9H6T0|ESRP2_HUMAN input_rna_1_2459-2595	-0.62	0.17	0.46	yes	1	1.65
sp|Q9H898|ZMAT4_HUMAN input_rna_1_2459-2595	-0.62	0.17	0.45	yes	1	1.65
sp|O60573|IF4E2_HUMAN input_rna_1_2482-2595	-0.62	0.17	0.47	yes	1	1.65
sp|Q07955|SRSF1_HUMAN input_rna_1_2482-2595	-0.62	0.17	0.44	yes	1	1.65
sp|Q15434|RBMS2_HUMAN input_rna_1_2482-2595	-0.62	0.17	0.46	yes	1	1.65
sp|Q92979|NEP1_HUMAN input_rna_1_2482-2595	-0.62	0.17	0.48	yes	1	1.65
sp|P39023|RL3_HUMAN input_rna_1_2459-2595	-0.61	0.17	0.43	yes	1	1.65
sp|Q96J87|CELF6_HUMAN input_rna_1_2471-2595	-0.61	0.17	0.44	yes	1	1.65
sp|O15523|DDX3Y_HUMAN input_rna_1_2471-2595	-0.60	0.17	0.49	yes	1	1.65
sp|Q05048|CSTF1_HUMAN input_rna_1_2471-2595	-0.60	0.17	0.61	yes	1	1.65
sp|Q8NG50|RDM1_HUMAN input_rna_1_2471-2595	-0.60	0.17	0.47	yes	1	1.65
sp|Q92499|DDX1_HUMAN input_rna_1_2471-2595	-0.60	0.17	0.49	yes	1	1.65
sp|P01138|NGF_HUMAN input_rna_1_2462-2595	-0.59	0.17	0.64	yes	1	1.65
sp|P14651|HXB3_HUMAN input_rna_1_2462-2595	-0.59	0.17	0.63	yes	1	1.65
sp|Q05048|CSTF1_HUMAN input_rna_1_2462-2595	-0.59	0.17	0.64	yes	1	1.65
sp|Q569K4|Z385B_HUMAN input_rna_1_2462-2595	-0.59	0.17	0.53	yes	1	1.65
sp|Q92979|NEP1_HUMAN input_rna_1_2462-2595	-0.59	0.17	0.63	yes	1	1.65
sp|Q9BTF0|THUM2_HUMAN input_rna_1_2462-2595	-0.59	0.17	0.50	yes	1	1.65
sp|Q9H898|ZMAT4_HUMAN input_rna_1_2462-2595	-0.59	0.17	0.61	yes	1	1.65
sp|Q15287|RNPS1_HUMAN input_rna_1_2471-2595	-0.59	0.17	0.42	yes	1	1.65
sp|Q15434|RBMS2_HUMAN input_rna_1_2471-2595	-0.59	0.17	0.55	yes	1	1.65
[truncated: 22,689 more rows]
