# Supplementary material for: ALS-related FUS mutations alter axon growth in motoneurons and affect HuD/ELAVL4 and FMRP activity
Source: Commun Biol. 2021 Sep 1;4:1025. doi: 10.1038/s42003-021-02538-8 (PMC8410767; doi:10.1038/s42003-021-02538-8)
Supplement: Supplementary file 5 — Supplementary Data 2 [file 42003_2021_2538_MOESM5_ESM.xlsx]

## Sheet: Figure 1a
FIG. 1a
	FUSWT	FUSP525L
	1	2.49363
	1	4.24571
	1	4.09389

## Sheet: Figure 1b
FIG. 1b
	Fus+/+	FusΔ14/+	FusΔ14/Δ14
	1	2.02892	1.92034
	1	1.78747	1.67196
	1	1.47817	1.58247

## Sheet: Figure 1c
FIG. 1c
	FUSWT	FUSP525L
	14	29
	6	31
	9	34
	7	37
	9	25
	12	28
	8	29
	13	39
	8	31
	5	23
	18	40
	14	30
	17	32
	11	25
	9	17
	7	24
	13	22
	7	34
	7	21
	9	18
	5	24
	8	37
		36
		17
		23
		27
		29

## Sheet: Figure 1d
FIG. 1d
	FUSWT	FUSP525L	FUSP525L+ ANISO
	9	28	2
	4	39	0
	2	45	1
	8	44	0
	7	38	1
	5	40	0
	5	30	1
	8	31	0
	4	41	2
	10	35	0
	8	30	0
	2	37	1
	3	35	0
	4	25	0
	0	33	0
	1	7	0
	3	8	0
	1	6	0
	0	12	0
	2	11	0
	3	14	0
	3	6	0
	4	6	0
	0	8	0
	0	12	0
	3	15	0
	2	14	0
	0	14	1
	4	8	0
	8	5	0
	9	10	0
	7	12	0
	8	10	1
	4	9	0
	6	7	0
	3	8
	3	6
	4	12
		11
		14
		6
		6
		8
		12
		15
		14
		14
		8
		5
		10
		12
		10
		9

## Sheet: Figure 1e
FIG. 1e
	Fus+/+	FusΔ14/+	FusΔ14/Δ14
	5	12	10
	5	15	12
	2	7	10
	2	12	6
	2	11	8
	3	13	10
	4	13	17
	0	18	16
	4	10	12
	2	12	11
	1	9	12
	1	10	11
	2	11

## Sheet: Figure 2a
FIG. 2a
		IgG					IP
	HuD	0.00337381	0.00414638	0.00650039	0.0038	0.0052	5.80408	1.93693	2.85448	3.40738	3.54663
	MAP1B	0.00418061	0.00286345	0.00215038	0.0037	0.0028	16.3195	5.89532	3.60766	12.8823	8.42021
	ATP5O	0.0336005	0.0354614	0.0178638	0.0245	0.0319	0.413658	0.820488	0.146426	0.22425	0.290969
	HuD	0.0290882	0.0242459	0.0162078	0.0248	0.026	1.20494	1.74759	2.25167	1.77823	1.45145
	MAP1B	0.00340154	0.00283711	0.00269506	0.0034	0.0027	1.46192	1.21829	1.50496	1.28413	1.2908
	ATP5O	0.0368703	0.0758783	0.0291695	0.0513	0.0607	0.0270462	0.04411	0.0459804	0.132942	0.209092

## Sheet: Figure 2d
FIG. 2d
	F1	F2	F3	Neg C.
	1.25566	1.0781	0.612426	0.220125
	0.893472	0.813502	0.361113	0.134876
	0.833606	0.675048	0.261496	0.0890711

## Sheet: Figure 2e
FIG. 2e
		FMRP
		P525L			4FL
	F1	1	1	1	1.53274	1.99828	1.55041
	F2	1	1	1	1.99661	1.43118	1.34019
		FUS
		P525L			4FL
	F1	1	1	1	0.47635	0.392493	0.249839
	F2	1	1	1	0.460884	0.394889	0.219937

## Sheet: Figure 3a
FIG. 3a
	HuD
		FMRPWT	FMRPKO
		1	1.43153
		1	1.71736
		1	1.42199
	GAP43
		FMRPWT	FMRPKO
		1	1.81645
		1	1.26357
		1	1.48521

## Sheet: Figure 3b
FIG. 3b
		FMRPWT					FMRPKO
	HuD	1	1	1	1	1	0.904198	1.25996	0.893261	1.16259	0.94812
	NRN1	1	1	1	1	1	4.60967	1.46105	2.6684	8.46951	4.40288
	GAP43	1	1	1			2.6352	1.9193	1.64078

[truncated: 28 more sheets: Figure 3c, Figure 4b, Figure 4c, Figure 4d, Figure 4e, Figure 5b, Figure 6a, Figure 6b, Figure 6d, Figure 6e, Figure 7a, Figure 7b, Figure 7c, Figure 7d, Figure 8a, Figure 8c, Figure 8e, Figure S1a, Figure S2b, Figure S4c …]
